# Supplementary material for: Effects of blood pressure and antihypertensive drugs on osteoarthritis: a mendelian randomized study
Source: Aging Clin Exp Res. 2023 Aug 21;35(11):2437–44. doi: 10.1007/s40520-023-02530-8 (PMC10627939; doi:10.1007/s40520-023-02530-8)
Supplement: Supplementary file 1 — Supplementary file (XLSX 114 KB) [file 40520_2023_2530_MOESM1_ESM.xlsx]

## Sheet: Drug
Table1,The instrumental variables of antihypertensive drugs
	exposure	gene	SNP	effect_allele	other_allele	beta	se	pval	eaf
1	Adrenergic neurone blockers	ADRA2A	rs12416245	G	T	0.00892158	0.00315168	0.00464437	0.187309
2	Adrenergic neurone blockers	ADRA2A	rs4366419	G	A	0.0128666	0.00451343	0.00436195	0.918778
3	Adrenergic neurone blockers	ADRA2A	rs4918689	C	A	0.0128649	0.00482161	0.00762675	0.0706378
4	Adrenergic neurone blockers	ADRA2A	rs6585052	T	C	0.0262136	0.0112654	0.0199704	0.987939
5	Adrenergic neurone blockers	ADRA2A	rs68138271	C	T	-0.00977189	0.00478503	0.0411345	0.0726099
6	Adrenergic neurone blockers	ADRA2A	rs76100968	T	C	0.0102177	0.00506019	0.0434647	0.0627582
7	Adrenergic neurone blockers	ADRA2B	rs13393554	T	C	0.0078519	0.00253939	0.001988	0.394927
8	Adrenergic neurone blockers	ADRA2B	rs4530407	G	T	0.00793248	0.0031398	0.0115234	0.810983
9	Adrenergic neurone blockers	ADRA2B	rs4611680	C	T	0.0079575	0.00313956	0.0112584	0.810957
10	Adrenergic neurone blockers	ADRA2B	rs62153010	A	G	-0.0100021	0.00327727	0.00227376	0.169913
11	Adrenergic neurone blockers	KCNJ1	rs73569213	A	G	-0.00652822	0.00321323	0.0421878	0.177908
12	Alpha-adrenoceptor blockers	ADRA1A	rs1383914	C	T	-0.00607596	0.00245345	0.0132683	0.494401
13	Alpha-adrenoceptor blockers	ADRA1A	rs184489	C	T	-0.019674	0.00927325	0.0338729	0.982197
14	Alpha-adrenoceptor blockers	ADRA1A	rs1899494	A	C	0.0105372	0.00280149	0.000169067	0.260533
15	Alpha-adrenoceptor blockers	ADRA1A	rs77185818	A	G	-0.00852345	0.00379443	0.024685	0.119969
16	Alpha-adrenoceptor blockers	ADRA1B	rs1009890	C	T	0.00523021	0.00265673	0.0489919	0.685469
17	Alpha-adrenoceptor blockers	ADRA1B	rs11959098	T	C	-0.00813687	0.00396393	0.0400997	0.107548
18	Alpha-adrenoceptor blockers	ADRA1B	rs12654978	T	C	-0.00512583	0.00259435	0.048182	0.34641
19	Alpha-adrenoceptor blockers	ADRA1B	rs13159674	T	C	0.00847243	0.00306272	0.00566974	0.202059
20	Alpha-adrenoceptor blockers	ADRA1B	rs143589638	G	A	-0.0118251	0.00555044	0.0331322	0.051956
21	Alpha-adrenoceptor blockers	ADRA1B	rs17645325	C	T	0.0144429	0.00371261	0.000100165	0.125141
22	Alpha-adrenoceptor blockers	ADRA1D	rs4815605	A	G	-0.00528431	0.00248171	0.0332301	0.556725
23	Alpha-adrenoceptor blockers	ADRA1D	rs55778060	T	C	0.0107542	0.00380992	0.0047628	0.12496
24	Alpha-adrenoceptor blockers	ADRA1D	rs57698607	T	C	0.0143199	0.00530943	0.0069954	0.0575165
25	Alpha-adrenoceptor blockers	ADRA1D	rs735710	C	T	-0.0142927	0.00485534	0.00324321	0.0703917
26	Alpha-adrenoceptor blockers	ADRA2A	rs12416245	G	T	0.00892158	0.00315168	0.00464437	0.187309
27	Alpha-adrenoceptor blockers	ADRA2A	rs4366419	G	A	0.0128666	0.00451343	0.00436195	0.918778
28	Alpha-adrenoceptor blockers	ADRA2A	rs4918689	C	A	0.0128649	0.00482161	0.00762675	0.0706378
29	Alpha-adrenoceptor blockers	ADRA2A	rs6585052	T	C	0.0262136	0.0112654	0.0199704	0.987939
30	Alpha-adrenoceptor blockers	ADRA2A	rs68138271	C	T	-0.00977189	0.00478503	0.0411345	0.0726099
31	Alpha-adrenoceptor blockers	ADRA2A	rs76100968	T	C	0.0102177	0.00506019	0.0434647	0.0627582
32	Alpha-adrenoceptor blockers	TH	rs3842756	T	C	-0.00669374	0.00293548	0.022591	0.227449
33	Alpha-adrenoceptor blockers	TH	rs4072884	T	C	-0.00554723	0.00251289	0.0272789	0.589989
34	Alpha-adrenoceptor blockers	TH	rs71455916	A	C	0.0187046	0.00312353	2.12e-09	0.193792
35	Angiotensin-II receptor antagonists	AGTR1	rs118123032	T	C	-0.0223778	0.00691709	0.00121592	0.0327937
36	Angiotensin-II receptor antagonists	AGTR1	rs12489143	G	A	0.0125176	0.00608234	0.0395888	0.0425061
37	Angiotensin-II receptor antagonists	AGTR1	rs59252002	C	T	0.00868048	0.00414142	0.0360814	0.0975715
38	Angiotensin-II receptor antagonists	AGTR1	rs73015088	T	C	-0.0305852	0.0142344	0.0316609	0.00756082
39	Angiotensin-II receptor antagonists	AGTR1	rs79387447	A	G	-0.02161	0.0107232	0.0438792	0.0134387
40	Angiotensin-II receptor antagonists	AGTR1	rs80350379	T	C	-0.0212583	0.0095733	0.0263802	0.0166534
41	Angiotensin-II receptor antagonists	PPARG	rs9829399	T	C	0.00810397	0.00382161	0.0339592	0.117216
42	Angiotensin converting enzyme inhibitors	ACE	rs4292	T	C	-0.00768643	0.0025579	0.00265619	0.62515
43	Angiotensin converting enzyme inhibitors	ACE	rs4308	G	A	-0.00747912	0.00256106	0.00349693	0.62664
44	Angiotensin converting enzyme inhibitors	ACE	rs4311	C	T	-0.00670998	0.00247684	0.00674719	0.529868
45	Angiotensin converting enzyme inhibitors	ACE	rs4968783	A	C	-0.00901165	0.00254409	0.000396874	0.619406
46	Angiotensin converting enzyme inhibitors	ACE	rs6504163	T	C	-0.00855387	0.00256622	0.000858442	0.627545
47	Beta-adrenoceptor blockers	ADRA1A	rs1383914	C	T	-0.00607596	0.00245345	0.0132683	0.494401
48	Beta-adrenoceptor blockers	ADRA1A	rs184489	C	T	-0.019674	0.00927325	0.0338729	0.982197
49	Beta-adrenoceptor blockers	ADRA1A	rs1899494	A	C	0.0105372	0.00280149	0.000169067	0.260533
50	Beta-adrenoceptor blockers	ADRA1A	rs77185818	A	G	-0.00852345	0.00379443	0.024685	0.119969
51	Beta-adrenoceptor blockers	ADRA1B	rs1009890	C	T	0.00523021	0.00265673	0.0489919	0.685469
52	Beta-adrenoceptor blockers	ADRA1B	rs11959098	T	C	-0.00813687	0.00396393	0.0400997	0.107548
53	Beta-adrenoceptor blockers	ADRA1B	rs12654978	T	C	-0.00512583	0.00259435	0.048182	0.34641
54	Beta-adrenoceptor blockers	ADRA1B	rs13159674	T	C	0.00847243	0.00306272	0.00566974	0.202059
55	Beta-adrenoceptor blockers	ADRA1B	rs143589638	G	A	-0.0118251	0.00555044	0.0331322	0.051956
56	Beta-adrenoceptor blockers	ADRA1B	rs17645325	C	T	0.0144429	0.00371261	0.000100165	0.125141
57	Beta-adrenoceptor blockers	ADRA1D	rs4815605	A	G	-0.00528431	0.00248171	0.0332301	0.556725
58	Beta-adrenoceptor blockers	ADRA1D	rs55778060	T	C	0.0107542	0.00380992	0.0047628	0.12496
59	Beta-adrenoceptor blockers	ADRA1D	rs57698607	T	C	0.0143199	0.00530943	0.0069954	0.0575165
60	Beta-adrenoceptor blockers	ADRA1D	rs735710	C	T	-0.0142927	0.00485534	0.00324321	0.0703917
61	Beta-adrenoceptor blockers	ADRB1	rs11196589	C	A	0.00504539	0.00253115	0.0462278	0.403946
62	Beta-adrenoceptor blockers	ADRB1	rs151591	G	A	0.0124498	0.00291769	1.98e-05	0.767375
63	Beta-adrenoceptor blockers	ADRB1	rs17875422	G	A	-0.0230034	0.00667188	0.000565208	0.0351543
64	Beta-adrenoceptor blockers	ADRB1	rs180917	G	T	0.010598	0.00254513	3.13e-05	0.62799
65	Beta-adrenoceptor blockers	ADRB1	rs180929	C	T	0.0106347	0.00254523	2.94e-05	0.628211
66	Beta-adrenoceptor blockers	ADRB1	rs188657241	A	G	0.0354703	0.0150561	0.01848	0.00685797
67	Beta-adrenoceptor blockers	ADRB1	rs189728361	G	A	0.029314	0.0123198	0.0173406	0.0104582
68	Beta-adrenoceptor blockers	ADRB1	rs2024183	T	C	-0.00904329	0.00369944	0.0145058	0.127032
69	Beta-adrenoceptor blockers	ADRB1	rs45528437	A	G	-0.0185729	0.00905632	0.0402851	0.0187738
70	Beta-adrenoceptor blockers	ADRB1	rs7076938	T	C	0.0179658	0.00279417	1.28e-10	0.73502
71	Beta-adrenoceptor blockers	ADRB1	rs7093444	C	T	-0.00960678	0.00369432	0.00931141	0.127475
72	Beta-adrenoceptor blockers	ADRB1	rs74717224	T	G	-0.014011	0.00524463	0.00755166	0.0585722
73	Beta-adrenoceptor blockers	ADRB2	rs10067003	T	C	0.00841664	0.00290527	0.00376741	0.242237
74	Beta-adrenoceptor blockers	ADRB2	rs115412659	A	G	0.0124517	0.00528979	0.0185776	0.0582297
75	Beta-adrenoceptor blockers	ADRB2	rs11750184	A	G	-0.00693662	0.00279135	0.0129542	0.266525
76	Beta-adrenoceptor blockers	ADRB2	rs36079	A	G	0.00691249	0.00292615	0.0181616	0.23116
77	Beta-adrenoceptor blockers	ADRB2	rs4705073	C	T	0.00675073	0.00247287	0.00633542	0.497614
78	Beta-adrenoceptor blockers	ADRB2	rs60580948	G	A	-0.0133892	0.00361229	0.000210117	0.137809
79	Beta-adrenoceptor blockers	ADRB2	rs7737361	A	G	-0.0141316	0.00317829	8.74e-06	0.191284
80	Beta-adrenoceptor blockers	ADRB3	rs35866749	G	A	-0.0106361	0.00340273	0.00177365	0.15471
81	Beta-adrenoceptor blockers	KCNH2	rs144549900	C	A	-0.0129993	0.00502305	0.00965615	0.0662131
82	Beta-adrenoceptor blockers	KCNH2	rs2052130	A	G	0.0111144	0.00351178	0.00155162	0.14768
83	Calcium channel blockers	CACNA1C	rs4765935	C	A	0.00575	0.00270854	0.033707	0.698644
84	Calcium channel blockers	CACNA1C	rs55909860	T	C	0.0185	0.00697099	0.00802592	0.0339948
85	Calcium channel blockers	CACNA1C	rs75314900	A	G	-0.0445	0.0205713	0.030621	0.00358394
86	Calcium channel blockers	CACNA1C	rs882193	A	G	0.00607	0.00257928	0.0186861	0.618251
87	Calcium channel blockers	CACNA1D	rs111969626	A	G	-0.00538	0.00246832	0.0292779	0.531771
88	Calcium channel blockers	CACNA1D	rs146992327	C	T	0.033	0.0120918	0.0063658	0.0108778
89	Calcium channel blockers	CACNA1D	rs4583644	A	G	-0.0207	0.00703894	0.00324484	0.0316149
90	Calcium channel blockers	CACNA1D	rs62251864	G	A	0.0111	0.00291115	0.00014685	0.23229
91	Calcium channel blockers	CACNA1D	rs6445583	A	G	0.0139	0.00282324	9.19e-07	0.745751
92	Calcium channel blockers	CACNA1D	rs6797014	T	C	0.00721	0.00255129	0.00472921	0.371659
93	Calcium channel blockers	CACNA1D	rs79020595	A	G	-0.034	0.0100594	0.000727198	0.0172613
94	Calcium channel blockers	CACNA1G	rs118166304	G	T	-0.0194	0.00936968	0.0385911	0.0176646
95	Calcium channel blockers	CACNA1G	rs12938527	C	T	-0.00647	0.00248864	0.00932265	0.573695
96	Calcium channel blockers	CACNA1G	rs198535	G	A	-0.011	0.00250637	1.1e-05	0.417664
97	Calcium channel blockers	CACNA1G	rs34157595	C	T	-0.00509	0.00253209	0.0445408	0.395046
98	Calcium channel blockers	CACNA1G	rs8065903	G	A	-0.00757	0.00279517	0.00675959	0.738119
99	Calcium channel blockers	CACNA1G	rs8077755	G	T	-0.00715	0.00294865	0.0153119	0.226741
100	Calcium channel blockers	CACNA1G	rs873839	A	G	-0.00744	0.0028708	0.00952677	0.242415
101	Calcium channel blockers	CACNA1G	rs9890200	C	A	-0.0101	0.00254679	6.87e-05	0.370176
102	Calcium channel blockers	CACNA1G	rs9906084	A	G	-0.0106	0.00257744	3.88e-05	0.365118
103	Calcium channel blockers	CACNA1H	rs117177120	G	T	0.0181	0.00543028	0.000863087	0.0573002
104	Calcium channel blockers	CACNA1H	rs12926678	T	C	-0.00514	0.00257484	0.0459731	0.382975
105	Calcium channel blockers	CACNA1H	rs1977100	G	A	-0.00602	0.00263781	0.0224932	0.320277
106	Calcium channel blockers	CACNA1H	rs4347630	C	T	0.00787	0.00329512	0.0169579	0.815408
107	Calcium channel blockers	CACNA1H	rs4984636	C	T	0.00556	0.00262253	0.0340094	0.32594
108	Calcium channel blockers	CACNA1H	rs71380229	C	A	0.0104	0.00458432	0.0230158	0.079115
109	Calcium channel blockers	CACNA1H	rs8053994	A	G	-0.00613	0.0025373	0.0157458	0.554985
110	Calcium channel blockers	CACNA1I	rs117741951	T	C	-0.0182	0.00746556	0.014608	0.0293981
111	Calcium channel blockers	CACNA1I	rs136832	T	C	0.00625	0.00315769	0.0477127	0.186372
112	Calcium channel blockers	CACNA1I	rs148140984	T	C	-0.0352	0.0128208	0.00606632	0.00996889
113	Calcium channel blockers	CACNA2D1	rs76492099	A	G	-0.0119	0.00509391	0.0193712	0.0630058
114	Calcium channel blockers	CACNA2D2	rs3806708	C	T	-0.00817	0.00382149	0.0325605	0.117827
115	Calcium channel blockers	CACNA2D2	rs4141060	C	T	-0.00702	0.00356606	0.0491064	0.138277
116	Calcium channel blockers	CACNA2D2	rs74471041	G	T	0.00689665	0.00280613	0.0139832	0.258776
117	Calcium channel blockers	CACNA2D2	rs762705	C	A	-0.00683102	0.0034509	0.0477621	0.16772
118	Calcium channel blockers	CACNB1	rs2338115	T	C	-0.00589213	0.00247624	0.0173383	0.554414
119	Calcium channel blockers	CACNB1	rs55757004	T	G	0.0090979	0.00424783	0.0322123	0.0949884
120	Calcium channel blockers	CACNB1	rs61554907	T	G	0.00819949	0.00397386	0.0390797	0.109492
121	Calcium channel blockers	CACNB1	rs71369724	A	G	0.0118347	0.00546455	0.0303326	0.0540097
122	Calcium channel blockers	CACNB2	rs10764322	G	A	0.0138256	0.00266459	2.12e-07	0.310714
123	Calcium channel blockers	CACNB2	rs10828906	T	C	0.0112241	0.0027912	5.79e-05	0.735131
124	Calcium channel blockers	CACNB2	rs11012761	A	C	0.00978206	0.0040747	0.0163651	0.102803
125	Calcium channel blockers	CACNB2	rs11012848	T	C	0.0131049	0.00264586	7.31e-07	0.316849
126	Calcium channel blockers	CACNB2	rs11012864	C	T	0.0137762	0.00332238	3.38e-05	0.164014
127	Calcium channel blockers	CACNB2	rs11014981	T	G	0.00830438	0.00287461	0.00386657	0.241461
128	Calcium channel blockers	CACNB2	rs115101482	A	G	0.0307679	0.0106041	0.00371407	0.0137856
129	Calcium channel blockers	CACNB2	rs117926523	G	A	0.0292055	0.0101609	0.00404966	0.0158942
130	Calcium channel blockers	CACNB2	rs12416030	C	T	0.010977	0.00310647	0.000410022	0.201671
131	Calcium channel blockers	CACNB2	rs12772058	T	C	0.0117326	0.00337447	0.000507364	0.159834
132	Calcium channel blockers	CACNB2	rs12775419	A	G	0.00999284	0.00348945	0.00418711	0.146187
133	Calcium channel blockers	CACNB2	rs140766681	C	A	0.0217135	0.00855096	0.0111078	0.0211611
134	Calcium channel blockers	CACNB2	rs1757234	A	G	-0.00772159	0.00384432	0.0445835	0.116376
135	Calcium channel blockers	CACNB2	rs184067968	A	C	-0.0244866	0.0100729	0.0150601	0.0164636
136	Calcium channel blockers	CACNB2	rs2255266	C	T	-0.007116	0.00304735	0.0195366	0.793797
137	Calcium channel blockers	CACNB2	rs2488158	A	G	0.0069285	0.00331388	0.0365509	0.165988
138	Calcium channel blockers	CACNB2	rs2488161	G	A	0.00820244	0.00353716	0.0203993	0.161139
139	Calcium channel blockers	CACNB2	rs7898513	C	T	0.00817721	0.00287277	0.00442112	0.245351
140	Calcium channel blockers	CACNB2	rs7901566	A	G	0.00751041	0.00282087	0.00775801	0.737791
141	Calcium channel blockers	CACNB2	rs7922241	G	A	0.0112627	0.00304446	0.000216144	0.791522
142	Calcium channel blockers	CACNB3	rs12317778	C	T	-0.0212169	0.00449331	2.34e-06	0.08226
143	Calcium channel blockers	CACNB3	rs2453467	T	C	0.00645941	0.00303432	0.0332732	0.788321
144	Calcium channel blockers	CACNB4	rs115904908	T	C	-0.0390687	0.0105467	0.000211972	0.0137589
145	Calcium channel blockers	CACNB4	rs17326118	T	G	0.00548249	0.00247536	0.0267728	0.537565
146	Calcium channel blockers	CACNB4	rs2139419	T	C	0.00719312	0.00257717	0.00525333	0.641981
147	Calcium channel blockers	CACNB4	rs4254462	C	T	-0.00747874	0.00344616	0.0299952	0.152508
148	Calcium channel blockers	CACNB4	rs956745	T	C	-0.00527943	0.00263311	0.0449618	0.320891
149	Calcium channel blockers	CACNG1	rs78784512	T	C	0.0169761	0.0086181	0.0488607	0.0228396
150	Calcium channel blockers	CPT1A	rs11605129	T	C	-0.0191002	0.00550795	0.000524887	0.0527611
151	Calcium channel blockers	CPT1A	rs117842198	A	G	-0.0265012	0.0126625	0.0363597	0.00973312
152	Calcium channel blockers	CPT1A	rs7112615	A	C	0.0119386	0.00512307	0.0197877	0.938361
153	Calcium channel blockers	CPT1A	rs7129324	A	G	-0.0235829	0.0102377	0.0212493	0.0166415
154	Calcium channel blockers	CPT2	rs11206125	C	A	0.005842	0.00246724	0.0178935	0.550423
155	Calcium channel blockers	CPT2	rs12145535	T	C	0.00767824	0.00261836	0.00336314	0.329435
156	Calcium channel blockers	CPT2	rs1799821	A	G	0.00577448	0.00246521	0.0191612	0.550083
157	Calcium channel blockers	CPT2	rs6673692	G	A	0.00649145	0.00246926	0.00856649	0.553698
158	Calcium channel blockers	CPT2	rs6692897	G	A	0.00586259	0.00247133	0.017681	0.561253
159	Calcium channel blockers	CPT2	rs7554022	C	A	0.00591592	0.00246977	0.0166059	0.55004
160	Centrally acting antihypertensives	ADRA2A	rs12416245	G	T	0.00892158	0.00315168	0.00464437	0.187309
161	Centrally acting antihypertensives	ADRA2A	rs4366419	G	A	0.0128666	0.00451343	0.00436195	0.918778
162	Centrally acting antihypertensives	ADRA2A	rs4918689	C	A	0.0128649	0.00482161	0.00762675	0.0706378
163	Centrally acting antihypertensives	ADRA2A	rs6585052	T	C	0.0262136	0.0112654	0.0199704	0.987939
164	Centrally acting antihypertensives	ADRA2A	rs68138271	C	T	-0.00977189	0.00478503	0.0411345	0.0726099
165	Centrally acting antihypertensives	ADRA2A	rs76100968	T	C	0.0102177	0.00506019	0.0434647	0.0627582
166	Centrally acting antihypertensives	ADRA2B	rs13393554	T	C	0.0078519	0.00253939	0.001988	0.394927
167	Centrally acting antihypertensives	ADRA2B	rs4530407	G	T	0.00793248	0.0031398	0.0115234	0.810983
168	Centrally acting antihypertensives	ADRA2B	rs4611680	C	T	0.0079575	0.00313956	0.0112584	0.810957
169	Centrally acting antihypertensives	ADRA2B	rs62153010	A	G	-0.0100021	0.00327727	0.00227376	0.169913
170	Centrally acting antihypertensives	GABRA2	rs10938448	G	A	0.00818528	0.00354097	0.0208008	0.140304
171	Centrally acting antihypertensives	GABRA2	rs145397596	A	G	0.0281096	0.0133916	0.0358134	0.00887903
172	Centrally acting antihypertensives	GABRA2	rs4389544	C	T	0.00674162	0.00263632	0.0105522	0.33056
173	Centrally acting antihypertensives	GABRA2	rs4572913	A	G	-0.00843546	0.003676	0.0217489	0.871739
174	Centrally acting antihypertensives	GABRA2	rs555830239	G	A	0.0273105	0.0136916	0.0460773	0.00875003
175	Centrally acting antihypertensives	GABRA5	rs3751583	C	T	-0.0101559	0.00481196	0.034811	0.071139
176	Centrally acting antihypertensives	GABRA5	rs80339013	C	T	0.0128807	0.00389637	0.000947121	0.117351
177	Centrally acting antihypertensives	GABRA6	rs10076365	A	G	-0.010038	0.00330572	0.00239315	0.83377
178	Centrally acting antihypertensives	NISCH	rs11717081	A	G	0.0189214	0.007808	0.0153793	0.0268447
179	Centrally acting antihypertensives	NISCH	rs141104872	T	C	0.0190372	0.00520251	0.000253017	0.0595865
180	Centrally acting antihypertensives	NISCH	rs149028979	A	G	0.0235189	0.00599819	8.82e-05	0.0459832
181	Centrally acting antihypertensives	NISCH	rs2001732	T	C	0.0106229	0.00354488	0.00272943	0.13979
182	Centrally acting antihypertensives	NISCH	rs3755801	A	G	0.0115456	0.0033965	0.000675792	0.154919
183	Centrally acting antihypertensives	NISCH	rs524986	C	T	0.00788127	0.00246572	0.00139197	0.533325
184	Centrally acting antihypertensives	NISCH	rs6764111	G	A	0.00881665	0.00293878	0.00269907	0.772479
185	Centrally acting antihypertensives	NISCH	rs7610701	G	T	0.00719995	0.00269313	0.00750783	0.578519
186	Loop diuretics	SLC12A1	rs12914000	C	T	-0.00692474	0.00338339	0.0406898	0.163071
187	Loop diuretics	SLC12A2	rs10067219	C	T	-0.00766597	0.00282869	0.006727	0.74577
188	Loop diuretics	SLC12A2	rs11745009	A	G	0.00680857	0.00247351	0.00591283	0.551765
189	Loop diuretics	SLC12A2	rs2409040	C	T	0.00689727	0.00247427	0.00531043	0.549618
190	Loop diuretics	SLC12A2	rs78736765	T	C	-0.0113299	0.00362209	0.00176012	0.134486
191	Loop diuretics	SLC12A5	rs2903908	C	T	0.00768991	0.0028113	0.00623166	0.260463
192	Loop diuretics	SLC12A5	rs6074012	C	T	0.00620663	0.00246387	0.0117676	0.525774
193	PSDs and aldosterone antagonists	NR3C2	rs182382742	C	T	-0.0246132	0.0119907	0.0401022	0.0113583
194	PSDs and aldosterone antagonists	NR3C2	rs71616586	A	G	0.0118039	0.00494916	0.0170779	0.0660663
195	PSDs and aldosterone antagonists	SCNN1B	rs2520014	A	G	-0.00533172	0.00248653	0.0320145	0.426641
196	PSDs and aldosterone antagonists	SCNN1B	rs62031946	C	T	0.0059663	0.00294525	0.0427926	0.226457
197	PSDs and aldosterone antagonists	SCNN1B	rs9931863	G	A	0.00608385	0.00289154	0.0353778	0.243556
198	PSDs and aldosterone antagonists	SCNN1D	rs114640435	A	G	-0.0221975	0.00933382	0.017399	0.0178174
199	PSDs and aldosterone antagonists	SCNN1D	rs11485865	A	G	-0.00659567	0.00335543	0.0493378	0.173948
200	PSDs and aldosterone antagonists	SCNN1D	rs115144100	T	G	-0.0215563	0.00943352	0.0223094	0.0176424
201	PSDs and aldosterone antagonists	SCNN1D	rs12060210	A	G	-0.0203946	0.006548	0.00184196	0.037423
202	PSDs and aldosterone antagonists	SCNN1D	rs12068885	G	A	-0.0206121	0.00652758	0.00159039	0.0371398
203	PSDs and aldosterone antagonists	SCNN1D	rs12079515	T	C	-0.0212063	0.00650164	0.00110767	0.0375565
204	PSDs and aldosterone antagonists	SCNN1D	rs12746510	C	T	-0.00813227	0.00380028	0.0323627	0.119541
205	PSDs and aldosterone antagonists	SCNN1D	rs13303195	T	C	0.00715564	0.0024633	0.00367401	0.531624
206	PSDs and aldosterone antagonists	SCNN1D	rs139532117	T	G	-0.0192207	0.00763564	0.0118286	0.0267616
207	PSDs and aldosterone antagonists	SCNN1D	rs58785846	C	T	-0.0200969	0.00652913	0.00208387	0.0375105
208	PSDs and aldosterone antagonists	SCNN1D	rs6667923	A	C	-0.0205395	0.00652905	0.0016561	0.0372792
209	PSDs and aldosterone antagonists	SCNN1D	rs6668223	A	C	-0.0202515	0.0077006	0.00854222	0.0265111
210	PSDs and aldosterone antagonists	SCNN1D	rs7519613	T	G	-0.0203314	0.00757917	0.00730688	0.0274556
211	PSDs and aldosterone antagonists	SCNN1D	rs77293210	C	T	-0.0207371	0.00777049	0.00761494	0.0258364
212	PSDs and aldosterone antagonists	SCNN1G	rs150274214	A	G	0.0239786	0.00920172	0.00916435	0.0193343
213	Renin inhibitors	REN	rs2810604	C	T	-0.00618174	0.00303385	0.0415921	0.790121
214	Renin inhibitors	REN	rs6668579	A	C	0.0191867	0.00953416	0.0441765	0.98215
215	Renin inhibitors	REN	rs74650517	A	G	0.0184655	0.00929964	0.0470766	0.01789
216	Thiazides and related diuretics	CA1	rs111617018	A	G	-0.0117367	0.00487347	0.0160281	0.0686686
217	Thiazides and related diuretics	CA1	rs2976195	A	G	0.00706986	0.00310644	0.0228543	0.194569
218	Thiazides and related diuretics	CA1	rs62509890	G	A	0.0102973	0.00390189	0.00831415	0.114078
219	Thiazides and related diuretics	CA1	rs7815205	T	C	0.0544787	0.0197181	0.00572981	0.00414889
220	Thiazides and related diuretics	CA2	rs117066249	A	G	0.0218991	0.0103872	0.0350082	0.0147094
221	Thiazides and related diuretics	CA2	rs6996984	G	T	-0.00654897	0.00324278	0.0434306	0.17328
222	Thiazides and related diuretics	CA2	rs72686797	C	A	-0.0109333	0.00425441	0.0101738	0.101697
223	Thiazides and related diuretics	GABRA2	rs10938448	G	A	0.00818528	0.00354097	0.0208008	0.140304
224	Thiazides and related diuretics	GABRA2	rs145397596	A	G	0.0281096	0.0133916	0.0358134	0.00887903
225	Thiazides and related diuretics	GABRA2	rs4389544	C	T	0.00674162	0.00263632	0.0105522	0.33056
226	Thiazides and related diuretics	GABRA2	rs4572913	A	G	-0.00843546	0.003676	0.0217489	0.871739
227	Thiazides and related diuretics	GABRA2	rs555830239	G	A	0.0273105	0.0136916	0.0460773	0.00875003
228	Thiazides and related diuretics	GABRA5	rs3751583	C	T	-0.0101559	0.00481196	0.034811	0.071139
229	Thiazides and related diuretics	GABRA5	rs80339013	C	T	0.0128807	0.00389637	0.000947121	0.117351
230	Thiazides and related diuretics	GABRA6	rs10076365	A	G	-0.010038	0.00330572	0.00239315	0.83377
231	Thiazides and related diuretics	GABRB1	rs4541476	T	C	-0.00571	0.00250723	0.0227624	0.412445
232	Thiazides and related diuretics	GABRB1	rs79102205	C	T	0.0124847	0.00580757	0.0315778	0.0480414
233	Thiazides and related diuretics	GABRB2	rs13188637	A	G	-0.00494098	0.00246496	0.0450186	0.503222
234	Thiazides and related diuretics	GABRB3	rs8030011	A	G	-0.00823695	0.00367693	0.0250805	0.129234
235	Thiazides and related diuretics	GABRD	rs116733754	A	G	-0.0366783	0.0111067	0.000958844	0.0123696
236	Thiazides and related diuretics	GABRD	rs12746525	T	C	-0.00549606	0.00258648	0.0335944	0.638351
237	Thiazides and related diuretics	GABRD	rs191430682	G	A	-0.0303595	0.00666533	5.24e-06	0.0356763
238	Thiazides and related diuretics	GABRD	rs2076327	T	C	0.0110396	0.00248141	8.63e-06	0.492576
239	Thiazides and related diuretics	GABRD	rs4648614	T	C	0.00611093	0.00269342	0.0232791	0.689077
240	Thiazides and related diuretics	GABRD	rs72911372	A	G	0.00779489	0.00348387	0.0252593	0.169594
241	Thiazides and related diuretics	GABRG1	rs139787011	G	A	0.0216126	0.00993021	0.0295225	0.0165303
242	Thiazides and related diuretics	GABRG1	rs7699135	T	C	-0.00959284	0.00364917	0.00856982	0.867615
243	Thiazides and related diuretics	GABRG2	rs17446772	A	C	-0.0211404	0.0100597	0.0355985	0.0153885
244	Thiazides and related diuretics	GABRG3	rs117280013	A	G	-0.0123719	0.00606803	0.041464	0.043074
245	Thiazides and related diuretics	GABRG3	rs140443467	G	A	-0.0297129	0.00769615	0.000113062	0.0280799
246	Thiazides and related diuretics	GABRP	rs142415851	T	C	0.0165682	0.00751325	0.0274409	0.0302181
247	Thiazides and related diuretics	GABRP	rs73318453	G	T	0.022324	0.00844008	0.0081695	0.0215214
248	Thiazides and related diuretics	GABRP	rs79547497	C	T	0.0193082	0.00747915	0.00983465	0.0298399
249	Thiazides and related diuretics	KCNMA1	rs10762738	G	A	-0.00578263	0.00245857	0.0186721	0.496937
250	Thiazides and related diuretics	SLC12A1	rs12914000	C	T	-0.00692474	0.00338339	0.0406898	0.163071
251	Vasodilator antihypertensives	AOC3	rs138643143	A	G	0.0193206	0.00496233	9.89e-05	0.0749513
252	Vasodilator antihypertensives	AOC3	rs324075	G	A	-0.00721007	0.00318511	0.0235944	0.187778
253	Vasodilator antihypertensives	AOC3	rs33986943	A	G	-0.00864843	0.00394146	0.0282205	0.10901
254	Vasodilator antihypertensives	AOC3	rs34807589	T	C	-0.00568681	0.0027645	0.0396791	0.272358
255	Vasodilator antihypertensives	AOC3	rs35296742	A	G	-0.00808024	0.0039238	0.0394675	0.111009
256	Vasodilator antihypertensives	AOC3	rs731152	A	G	-0.00693114	0.00293397	0.0181587	0.226777
257	Vasodilator antihypertensives	AOC3	rs74754758	C	T	-0.035157	0.00982011	0.000343512	0.0169751
258	Vasodilator antihypertensives	AOC3	rs74835612	A	G	0.0176911	0.00506157	0.000473786	0.06226
259	Vasodilator antihypertensives	CA1	rs111617018	A	G	-0.0117367	0.00487347	0.0160281	0.0686686
260	Vasodilator antihypertensives	CA1	rs2976195	A	G	0.00706986	0.00310644	0.0228543	0.194569
261	Vasodilator antihypertensives	CA1	rs62509890	G	A	0.0102973	0.00390189	0.00831415	0.114078
262	Vasodilator antihypertensives	CA1	rs7815205	T	C	0.0544787	0.0197181	0.00572981	0.00414889
263	Vasodilator antihypertensives	CA2	rs117066249	A	G	0.0218991	0.0103872	0.0350082	0.0147094
264	Vasodilator antihypertensives	CA2	rs6996984	G	T	-0.00654897	0.00324278	0.0434306	0.17328
265	Vasodilator antihypertensives	CA2	rs72686797	C	A	-0.0109333	0.00425441	0.0101738	0.101697
266	Vasodilator antihypertensives	EDNRA	rs10305838	C	T	0.012965	0.00354341	0.000253348	0.139922
267	Vasodilator antihypertensives	EDNRA	rs59415853	A	G	0.0123528	0.0035358	0.00047656	0.140666
268	Vasodilator antihypertensives	KCNJ1	rs73569213	A	G	-0.00652822	0.00321323	0.0421878	0.177908
269	Vasodilator antihypertensives	KCNJ11	rs10766393	A	G	-0.00880465	0.00270242	0.00112188	0.295268
270	Vasodilator antihypertensives	KCNJ11	rs10766395	C	T	-0.00754786	0.00252958	0.00284676	0.388167
271	Vasodilator antihypertensives	KCNJ11	rs10766408	C	T	-0.00539044	0.00254315	0.0340412	0.624044
272	Vasodilator antihypertensives	KCNJ11	rs11023983	C	A	-0.00722576	0.00246184	0.00333456	0.46999
273	Vasodilator antihypertensives	KCNJ11	rs11024048	C	T	-0.00822942	0.00278949	0.00317637	0.266453
274	Vasodilator antihypertensives	KCNJ11	rs12287965	T	C	0.0104336	0.00448875	0.0201054	0.0813437
275	Vasodilator antihypertensives	KCNJ11	rs2074311	G	A	-0.00923971	0.0024951	0.00021298	0.585755
276	Vasodilator antihypertensives	KCNJ11	rs2285676	G	A	-0.00723672	0.00253245	0.00426888	0.384061
277	Vasodilator antihypertensives	KCNJ11	rs5222	T	C	-0.00718983	0.00253236	0.00452322	0.388188
278	Vasodilator antihypertensives	KCNJ11	rs77023203	A	G	-0.00746174	0.00255343	0.00347543	0.378819
279	Vasodilator antihypertensives	NPR1	rs3795393	C	T	-0.00986052	0.00494579	0.0461836	0.0662265
280	Vasodilator antihypertensives	NPR1	rs4845568	C	T	0.0150221	0.00551487	0.00645147	0.947527
281	Vasodilator antihypertensives	NPR1	rs4845626	T	G	-0.00723957	0.00329484	0.0280037	0.167567
282	Vasodilator antihypertensives	NPR1	rs60715601	C	A	0.0118262	0.00513489	0.0212729	0.061437
283	Vasodilator antihypertensives	PDE5A	rs2714978	G	A	0.0068452	0.00251049	0.00639861	0.401997
284	Vasodilator antihypertensives	PDE5A	rs73842253	A	G	-0.0112609	0.00505348	0.0258579	0.0635989
285	Vasodilator antihypertensives	PTGER1	rs2241359	A	G	0.00783799	0.00334418	0.0190906	0.161507
286	Vasodilator antihypertensives	PTGER1	rs3760702	A	G	-0.00544469	0.00261711	0.0374878	0.330213
287	Vasodilator antihypertensives	PTGIR	rs117687892	T	C	-0.0147747	0.00673721	0.0283081	0.0357993
288	Vasodilator antihypertensives	PTGIR	rs138809535	T	C	0.0177918	0.00899782	0.0480029	0.0191608
289	Vasodilator antihypertensives	PTGIR	rs185914495	A	G	-0.0259622	0.0119395	0.0296691	0.0112604

## Sheet: DBP
Table2,Instrumental variables for diastolic blood pressure
	SNP	effect_allele	other_allele	beta	se	pval	eaf	samplesize	R2	F
1	rs2782652	C	T	0.0160318	0.00247491	9.32e-11	0.454473	317756	0.000127444	40.501
2	rs35479618	A	G	0.0667978	0.00939134	1.14e-12	0.0173503	317756	0.000152146	48.3523
3	rs2493296	T	C	0.0280616	0.00358361	4.87e-15	0.137053	317756	0.000186263	59.197
4	rs488834	T	C	-0.0174116	0.00290555	2.07e-09	0.766564	317756	0.000108498	34.4796
5	rs55857306	A	G	-0.0393078	0.00332524	3.09e-32	0.163974	317756	0.000423626	134.666
6	rs882624	T	C	-0.0187304	0.00260878	7e-13	0.333312	317756	0.000155919	49.5515
7	rs3943093	T	C	0.0255094	0.00263584	3.77e-22	0.321614	317756	0.00028395	90.252
8	rs72654647	A	G	0.0167804	0.00286865	4.93e-09	0.24526	317756	0.000104246	33.128
9	rs351365	C	T	0.0211163	0.00284658	1.19e-13	0.748758	317756	0.000167764	53.3167
10	rs3789592	G	A	0.0166677	0.00247692	1.71e-11	0.5598	317756	0.000136919	43.5126
11	rs3827750	T	C	0.028065	0.00392701	8.91e-13	0.110579	317756	0.000154932	49.2378
12	rs115262049	T	A	-0.0251972	0.00434888	6.88e-09	0.0890513	317756	0.000103007	32.7344
13	rs6708660	C	T	-0.0169203	0.00251463	1.71e-11	0.404421	317756	0.000137917	43.8299
14	rs12185567	C	A	0.0160752	0.00273804	4.33e-09	0.719427	317756	0.000104322	33.1522
15	rs1035673	C	T	-0.0148453	0.00251567	3.61e-09	0.6014	317756	0.00010566	33.5773
16	rs1446468	C	T	0.0176906	0.00247721	9.26e-13	0.546136	317756	0.000155146	49.306
17	rs12693302	A	G	-0.0232688	0.00257799	1.79e-19	0.649154	317756	0.000246628	78.3863
18	rs34004783	G	C	-0.0213318	0.00259797	2.2e-16	0.657707	317756	0.000204888	65.1172
19	rs810057	C	T	0.0189754	0.00260185	3.04e-13	0.337873	317756	0.000161104	51.1997
20	rs1530558	C	T	-0.0212982	0.00358929	2.96e-09	0.136004	317756	0.000106605	33.8779
21	rs72936986	C	A	-0.0188083	0.00274383	7.16e-12	0.279024	317756	0.000142328	45.2318
22	rs116734066	T	C	-0.0237689	0.004267	2.54e-08	0.0925077	317756	9.49e-05	30.144
23	rs3812	C	G	-0.0146185	0.00254997	9.89e-09	0.626786	317756	0.0001	31.7722
24	rs12712691	T	C	-0.0141256	0.00247191	1.1e-08	0.467713	317756	9.94e-05	31.5721
25	rs11677058	G	A	-0.0141056	0.00248902	1.45e-08	0.463112	317756	9.89e-05	31.4425
26	rs10195405	T	A	-0.0160234	0.00271074	3.4e-09	0.290262	317756	0.000105786	33.6174
27	rs72854462	G	A	0.025046	0.00284969	1.52e-18	0.251005	317756	0.000235867	74.9655
28	rs6804765	G	A	0.0167789	0.00249287	1.69e-11	0.582915	317756	0.000136895	43.5048
29	rs7613528	T	C	0.0168478	0.0027893	1.54e-09	0.263141	317756	0.000110075	34.9807
30	rs9834975	T	A	0.0149353	0.00247725	1.65e-09	0.444043	317756	0.000110135	34.9996
31	rs6771928	A	G	0.033316	0.0035281	3.64e-21	0.143547	317756	0.000272919	86.7447
32	rs1353776	G	C	-0.0142293	0.00257147	3.14e-08	0.645162	317756	9.27e-05	29.4596
33	rs3851374	G	A	0.0176384	0.00320805	3.84e-08	0.820376	317756	9.17e-05	29.1378
34	rs2014590	T	C	-0.024481	0.00246481	3.04e-23	0.487316	317756	0.000299467	95.1853
35	rs11718573	C	G	0.0146609	0.00246552	2.74e-09	0.501124	317756	0.00010747	34.1528
36	rs7373878	T	G	-0.0141722	0.00253981	2.41e-08	0.621265	317756	9.45e-05	30.0365
37	rs76438269	G	A	0.0319532	0.00512054	4.38e-10	0.0621888	317756	0.000119093	37.8468
38	rs12494396	C	G	0.0170451	0.00261205	6.78e-11	0.666903	317756	0.000129081	41.0213
39	rs6770911	C	A	0.0165127	0.00271623	1.21e-09	0.704599	317756	0.000113506	36.0712
40	rs60991988	G	T	0.0246853	0.0040497	1.09e-09	0.103882	317756	0.000113452	36.0539
41	rs13125101	A	G	0.033494	0.00270675	3.67e-35	0.293706	317756	0.000465439	147.964
42	rs66887589	C	T	0.0146337	0.00246825	3.06e-09	0.472653	317756	0.000106752	33.9246
43	rs185373991	A	T	0.021389	0.00380734	1.94e-08	0.121136	317756	9.74e-05	30.9556
44	rs28667801	T	A	0.0152145	0.00251668	1.49e-09	0.406256	317756	0.000111672	35.4882
45	rs56256623	A	C	-0.0210109	0.00316481	3.16e-11	0.187047	317756	0.000134257	42.6663
46	rs12656497	C	T	0.0254059	0.00250925	4.32e-24	0.596357	317756	0.000310744	98.7709
47	rs1363976	C	T	-0.0143329	0.00247985	7.49e-09	0.557558	317756	0.000101355	32.2092
48	rs4835948	C	T	0.0143048	0.00249009	9.22e-09	0.468775	317756	0.000101915	32.3871
49	rs1078721	T	C	-0.0204718	0.00307276	2.7e-11	0.201949	317756	0.000135087	42.9303
50	rs35807464	A	G	0.0355957	0.00495404	6.73e-13	0.0662027	317756	0.000156658	49.7866
51	rs1579036	A	G	0.0192616	0.0026393	2.93e-13	0.319377	317756	0.000161297	51.2609
52	rs17717829	C	T	-0.0158655	0.0024733	1.41e-10	0.454791	317756	0.000124828	39.6696
53	rs72812818	C	G	-0.0231747	0.0026819	5.59e-18	0.301966	317756	0.000226409	71.9585
54	rs6923947	A	G	0.0224642	0.00247581	1.16e-19	0.447291	317756	0.000249516	79.3045
55	rs4305701	A	C	0.0150408	0.0025278	2.68e-09	0.384883	317756	0.000107117	34.0405
56	rs9689079	G	A	-0.0169803	0.00297123	1.1e-08	0.779847	317756	9.9e-05	31.4622
57	rs504691	A	C	-0.0152561	0.00252452	1.51e-09	0.396558	317756	0.000111393	35.3996
58	rs72834627	C	G	0.0282691	0.00377394	6.87e-14	0.121004	317756	0.000169997	54.0263
59	rs4476839	A	G	-0.0212811	0.00367041	6.72e-09	0.87075	317756	0.000101939	32.395
60	rs7744284	T	C	-0.0140121	0.00246248	1.27e-08	0.522368	317756	9.8e-05	31.1344
61	rs145681012	T	G	0.0529053	0.00889201	2.69e-09	0.0204731	317756	0.000112261	35.6753
62	rs2524080	T	A	0.0234248	0.00263147	5.52e-19	0.676199	317756	0.000240289	76.3712
63	rs9352694	G	A	0.0181884	0.00253746	7.63e-13	0.390275	317756	0.000157443	50.0361
64	rs2207231	G	A	-0.0229835	0.00402202	1.1e-08	0.104913	317756	9.92e-05	31.5276
65	rs56206297	T	G	0.0210605	0.00334089	2.91e-10	0.163113	317756	0.000121094	38.4828
66	rs9296668	G	A	0.0179931	0.00245807	2.49e-13	0.484033	317756	0.000161711	51.3925
67	rs11153730	C	T	-0.0136777	0.00246168	2.76e-08	0.493436	317756	9.35e-05	29.7203
68	rs916880	A	G	0.0285119	0.0047247	1.59e-09	0.925891	317756	0.000111561	35.453
69	rs4236489	A	G	0.0141696	0.00247285	1e-08	0.50535	317756	0.000100377	31.8985
70	rs343011	G	T	-0.0205469	0.00291055	1.67e-12	0.766358	317756	0.000151184	48.0465
71	rs891511	A	G	-0.0238878	0.00266726	3.39e-19	0.319374	317756	0.000248079	78.8477
72	rs13226502	T	C	0.022955	0.00322009	1.02e-12	0.177148	317756	0.000153618	48.8203
73	rs73033340	G	A	-0.0410711	0.00704475	5.55e-09	0.0315659	317756	0.000103131	32.7738
74	rs58407878	A	T	0.0198877	0.0035431	1.99e-08	0.140488	317756	9.55e-05	30.3545
75	rs10260816	G	C	0.0181228	0.00248266	2.89e-13	0.438201	317756	0.000161709	51.3921
76	rs7799613	G	C	-0.0138293	0.00252877	4.53e-08	0.598758	317756	9.19e-05	29.2024
77	rs4507656	G	C	0.0151028	0.00270166	2.27e-08	0.305238	317756	9.67e-05	30.7435
78	rs997988	A	T	0.013852	0.0025114	3.48e-08	0.40025	317756	9.21e-05	29.2744
79	rs39281	G	A	-0.0159581	0.00247924	1.22e-10	0.531932	317756	0.000126811	40.2999
80	rs11556924	T	C	-0.0161262	0.00252292	1.64e-10	0.390062	317756	0.000123741	39.324
81	rs741066	T	C	0.015643	0.00268815	5.92e-09	0.298612	317756	0.000102503	32.574
82	rs2979666	C	A	0.014711	0.00246534	2.42e-09	0.513817	317756	0.000108124	34.3606
83	rs71532343	C	T	0.0204433	0.00325707	3.47e-10	0.172481	317756	0.000119303	37.9135
84	rs11782222	A	G	-0.025731	0.00298123	6.11e-18	0.221433	317756	0.000228287	72.5558
85	rs6983488	A	C	-0.0143676	0.00256442	2.11e-08	0.36146	317756	9.53e-05	30.2816
86	rs4076877	T	C	-0.0332513	0.00562615	3.42e-09	0.0538586	317756	0.000112683	35.8095
87	rs9773022	C	T	0.0141595	0.00247065	9.99e-09	0.460135	317756	9.96e-05	31.6541
88	rs13293465	T	C	-0.0146866	0.00258236	1.29e-08	0.351794	317756	9.84e-05	31.2614
89	rs6271	T	C	-0.0363429	0.00470161	1.08e-14	0.0738377	317756	0.000180649	57.4122
90	rs11145807	G	A	-0.0156787	0.00252235	5.11e-10	0.595166	317756	0.000118458	37.645
91	rs10975462	G	A	0.0163622	0.00292752	2.28e-08	0.23069	317756	9.5e-05	30.1978
92	rs7911644	T	C	0.0155101	0.00262533	3.47e-09	0.329034	317756	0.000106219	33.755
93	rs12258967	G	C	-0.0256081	0.00269466	2.05e-21	0.297673	317756	0.000274198	87.1513
94	rs1509966	A	G	-0.0205605	0.00246482	7.36e-17	0.499125	317756	0.000211366	67.1767
95	rs2274224	C	G	-0.02348	0.00248356	3.28e-21	0.432255	317756	0.000270595	86.0059
96	rs2782980	C	T	0.0263625	0.00274187	6.97e-22	0.721774	317756	0.000279127	88.7185
97	rs72831343	G	T	-0.0326703	0.00348198	6.47e-21	0.145717	317756	0.000265735	84.4607
98	rs4919493	C	T	0.0231288	0.0038859	2.65e-09	0.887079	317756	0.00010717	34.0573
99	rs6585256	C	A	0.0176812	0.00282846	4.08e-10	0.732235	317756	0.000122591	38.9585
100	rs208078	T	G	0.0149652	0.00256272	5.24e-09	0.632853	317756	0.000104073	33.073
101	rs11021233	A	G	-0.0224533	0.00338229	3.17e-11	0.157738	317756	0.00013396	42.5719
102	rs1450271	T	C	0.0197381	0.00246297	1.11e-15	0.47208	317756	0.000194189	61.7163
103	rs10840457	G	A	-0.020209	0.00264955	2.4e-14	0.685336	317756	0.000176145	55.9806
104	rs1872167	T	C	-0.0220319	0.00353733	4.72e-10	0.140135	317756	0.00011698	37.1751
105	rs751984	C	T	-0.03545	0.0038778	6.18e-20	0.114937	317756	0.00025568	81.2641
106	rs673791	G	C	0.0174222	0.00253809	6.7e-12	0.620737	317756	0.000142917	45.419
107	rs2306363	T	G	-0.0215701	0.00304199	1.34e-12	0.206635	317756	0.00015255	48.4807
108	rs66682451	G	A	-0.016569	0.00274794	1.65e-09	0.276859	317756	0.000109927	34.9336
109	rs604723	C	T	0.0342291	0.00277107	4.82e-35	0.724339	317756	0.000467884	148.742
110	rs7129204	C	G	0.0259446	0.0037871	7.36e-12	0.119974	317756	0.000142137	45.171
111	rs11222084	T	A	-0.0225083	0.00254363	8.88e-19	0.372199	317756	0.000236762	75.25
112	rs4762921	A	G	0.0255139	0.00273326	1.02e-20	0.718076	317756	0.000263564	83.7706
113	rs6490019	G	A	0.0160131	0.00254103	2.95e-10	0.622833	317756	0.000120472	38.2851
114	rs6487076	G	A	-0.0162027	0.00296104	4.45e-08	0.223573	317756	9.11e-05	28.9638
115	rs836179	G	A	0.0203216	0.00255291	1.72e-15	0.367815	317756	0.000192052	61.0371
116	rs35444	G	A	-0.0197517	0.00252509	5.21e-15	0.382529	317756	0.000184298	58.5721
117	rs1980235	A	G	0.0212603	0.00262567	5.65e-16	0.672726	317756	0.00019903	63.2552
118	rs2049114	C	T	0.022006	0.00304646	5.08e-13	0.794173	317756	0.000158318	50.3141
119	rs9548033	C	T	0.0140532	0.00251421	2.28e-08	0.430445	317756	9.68e-05	30.7728
120	rs3118904	A	G	0.0141159	0.00258699	4.86e-08	0.35234	317756	9.09e-05	28.8993
121	rs9577891	T	C	-0.0134786	0.00246966	4.83e-08	0.470233	317756	9.05e-05	28.7639
122	rs650724	A	G	-0.0245025	0.00426754	9.39e-09	0.0921904	317756	0.000100492	31.9349
123	rs7338606	T	C	0.0197392	0.00299977	4.7e-11	0.216396	317756	0.00013214	41.9936
124	rs72677850	A	G	-0.0572747	0.00928244	6.83e-10	0.0191578	317756	0.000123282	39.1782
125	rs113044050	T	C	-0.0195889	0.00356665	3.97e-08	0.140654	317756	9.28e-05	29.4782
126	rs149453951	T	C	-0.0733007	0.00833171	1.4e-18	0.02363	317756	0.000247927	78.7994
127	rs11636952	C	T	-0.0292466	0.0026799	1.01e-27	0.694504	317756	0.000362962	115.374
128	rs12324159	A	G	0.0167795	0.00248674	1.51e-11	0.430052	317756	0.000138021	43.8627
129	rs4923915	T	C	0.0187281	0.00261996	8.81e-13	0.336333	317756	0.00015658	49.7618
130	rs12906962	C	T	0.0219641	0.00265746	1.4e-16	0.318339	317756	0.00020937	66.5422
131	rs35346340	C	G	0.0269601	0.00262322	8.98e-25	0.327353	317756	0.000320093	101.743
132	rs7173751	A	G	0.0156839	0.00247617	2.39e-10	0.447902	317756	0.000121657	38.6617
133	rs28545584	A	G	-0.0153862	0.00281487	4.61e-08	0.257489	317756	9.05e-05	28.7663
134	rs77924615	A	G	-0.022895	0.00311678	2.05e-13	0.197831	317756	0.000166369	52.8731
135	rs7500448	G	A	0.0203754	0.00284689	8.26e-13	0.253933	317756	0.000157304	49.9918
136	rs7200432	A	G	-0.0147752	0.00269461	4.18e-08	0.299598	317756	9.16e-05	29.1148
137	rs7199293	A	G	0.013594	0.00248127	4.29e-08	0.528857	317756	9.21e-05	29.2649
138	rs34165865	C	T	-0.0176617	0.00311118	1.37e-08	0.198424	317756	9.92e-05	31.5332
139	rs75531890	T	C	0.0328536	0.00518522	2.36e-10	0.0603916	317756	0.000122495	38.9281
140	rs28661492	T	C	-0.0176865	0.00314899	1.95e-08	0.191942	317756	9.7e-05	30.8361
141	rs2301597	C	T	-0.0174863	0.00249498	2.41e-12	0.576399	317756	0.000149316	47.4528
142	rs28406364	T	C	0.0171518	0.00255145	1.79e-11	0.376966	317756	0.000138186	43.9152
143	rs1436138	G	A	-0.0156504	0.00257558	1.23e-09	0.358412	317756	0.000112647	35.7981
144	rs7217916	G	A	-0.0145612	0.00253369	9.09e-09	0.614728	317756	0.000100433	31.9161
145	rs35552228	G	T	0.0165385	0.00285219	6.7e-09	0.245837	317756	0.000101423	32.2307
146	rs8081273	T	C	-0.0151008	0.00255673	3.5e-09	0.375705	317756	0.000106971	33.9942
147	rs78378222	G	T	0.0682379	0.0112124	1.16e-09	0.0125742	317756	0.000115629	36.7458
148	rs59549190	A	G	-0.017764	0.00261821	1.16e-11	0.340498	317756	0.000141724	45.0396
149	rs61148001	T	C	-0.0182281	0.00303349	1.87e-09	0.211117	317756	0.000110675	35.1712
150	rs34039016	A	G	0.0178459	0.00279092	1.62e-10	0.267066	317756	0.000124678	39.6219
151	rs12454132	G	A	-0.0169904	0.00262664	9.91e-11	0.327691	317756	0.000127195	40.4219
152	rs7258382	C	T	-0.019307	0.0033143	5.7e-09	0.164358	317756	0.000102393	32.5391
153	rs167479	T	G	-0.0266516	0.00246192	2.63e-27	0.470348	317756	0.000353905	112.494
154	rs73030276	T	C	-0.0158215	0.00280372	1.67e-08	0.269577	317756	9.86e-05	31.3268
155	rs74444983	C	T	0.0171686	0.00281754	1.11e-09	0.259592	317756	0.000113308	36.0083
156	rs2305758	T	C	-0.0150552	0.00272521	3.31e-08	0.282885	317756	9.2e-05	29.2235
157	rs62107917	A	G	0.0193214	0.00330798	5.2e-09	0.167673	317756	0.000104199	33.1132
158	rs78473917	C	T	-0.0230872	0.00346377	2.64e-11	0.148716	317756	0.00013496	42.8898
159	rs6089970	T	C	-0.0161436	0.00295625	4.74e-08	0.232066	317756	9.29e-05	29.5187
160	rs889509	G	A	-0.0212673	0.00252197	3.39e-17	0.41744	317756	0.000219983	69.9159
161	rs35213536	T	G	0.0186413	0.00286705	7.94e-11	0.243365	317756	0.000127976	40.6699
162	rs78845099	T	A	-0.0278065	0.0027639	8.32e-24	0.275508	317756	0.000308667	98.1105
163	rs73606412	T	C	-0.0236635	0.00339456	3.15e-12	0.156967	317756	0.000148198	47.0973
164	rs6026731	T	C	0.0344523	0.0039792	4.82e-18	0.107831	317756	0.00022838	72.5851
165	rs2836411	T	C	0.0197414	0.00259309	2.68e-14	0.354258	317756	0.000178305	56.6674
166	rs62217514	T	C	0.0189969	0.0028318	1.97e-11	0.745096	317756	0.000137083	43.5647
167	rs60687229	C	T	0.0195576	0.003562	4.01e-08	0.139581	317756	9.19e-05	29.1963
168	rs134041	C	T	-0.0151569	0.00248751	1.11e-09	0.561975	317756	0.000113101	35.9424

## Sheet: SBP
Table3,Instrumental variables for systolic blood pressure
	SNP	effect_allele	other_allele	beta	se	pval	samplesize	eaf	R2	F
1	rs2076328	T	G	-0.0140455	0.00246578	1.23e-08	317754	0.500298	9.86e-05	31.3455
2	rs2493296	T	C	0.0244079	0.00358185	9.49e-12	317754	0.137053	0.000140917	44.783
3	rs3790604	A	C	0.0365493	0.00471168	8.71e-15	317754	0.073854	0.000182743	58.0777
4	rs4639796	A	G	0.0193279	0.0033558	8.44e-09	317754	0.159456	0.000100138	31.8224
5	rs2004776	T	C	0.0199156	0.0028817	4.82e-12	317754	0.240432	0.000144869	46.0391
6	rs17535443	A	G	-0.0216879	0.00275386	3.41e-15	317754	0.27653	0.000188204	59.8133
7	rs71654213	T	C	-0.0171289	0.00255382	1.99e-11	317754	0.38459	0.000138884	44.1367
8	rs786910	G	C	-0.0163348	0.00249865	6.27e-11	317754	0.588893	0.000129196	41.0576
9	rs6690557	G	T	-0.015112	0.00272795	3.03e-08	317754	0.284079	9.29e-05	29.5193
10	rs488834	T	C	-0.0168734	0.00290407	6.24e-09	317754	0.766564	0.000101895	32.3805
11	rs55857306	A	G	-0.0437583	0.00332337	1.39e-39	317754	0.163974	0.000524983	166.902
12	rs35479618	A	G	0.0696913	0.00938642	1.13e-13	317754	0.0173503	0.000165612	52.6324
13	rs6732308	G	A	-0.0182283	0.00304623	2.18e-09	317754	0.208384	0.000109623	34.8367
14	rs12694861	A	G	0.0137128	0.00251134	4.76e-08	317754	0.604693	8.99e-05	28.5679
15	rs116734066	T	C	-0.0278483	0.00426472	6.59e-11	317754	0.0925077	0.000130211	41.3802
16	rs268263	A	T	0.0301142	0.00288142	1.46e-25	317754	0.75424	0.000336197	106.863
17	rs1250259	A	T	-0.0188452	0.00279529	1.57e-11	317754	0.735684	0.000138117	43.8929
18	rs17759661	A	C	0.0176359	0.00246056	7.66e-13	317754	0.498101	0.00015551	49.4214
19	rs6733889	C	T	-0.0150482	0.00253665	2.99e-09	317754	0.623065	0.000106365	33.8013
20	rs2249105	G	A	-0.0180332	0.0025547	1.68e-12	317754	0.361063	0.000150043	47.6837
21	rs1438898	C	A	0.0157662	0.00284798	3.1e-08	317754	0.251051	9.35e-05	29.7048
22	rs1047891	A	C	-0.016124	0.00264597	1.1e-09	317754	0.315673	0.000112325	35.6955
23	rs79349366	T	C	-0.0407555	0.00699758	5.74e-09	317754	0.0325194	0.000104517	33.214
24	rs6544667	T	C	-0.0139255	0.00253236	3.82e-08	317754	0.383035	9.17e-05	29.1259
25	rs1530558	C	T	-0.0226888	0.00358742	2.54e-10	317754	0.136004	0.000120981	38.4465
26	rs2892796	A	G	-0.0270037	0.00460015	4.36e-09	317754	0.0777034	0.000104517	33.214
27	rs35021474	G	C	-0.0224026	0.00253642	1.03e-18	317754	0.617081	0.000237179	75.3819
28	rs13016772	T	C	0.016147	0.00289243	2.37e-08	317754	0.761577	9.47e-05	30.0888
29	rs34727427	C	T	0.0147803	0.00264003	2.16e-08	317754	0.318561	9.48e-05	30.1402
30	rs6768542	A	G	-0.0205414	0.00339517	1.45e-09	317754	0.158366	0.00011248	35.7448
31	rs3796205	C	G	-0.0172564	0.00258487	2.46e-11	317754	0.351128	0.000135692	43.1223
32	rs3817581	T	C	0.0185236	0.0024628	5.44e-14	317754	0.493028	0.000171529	54.5129
33	rs2447607	T	C	0.0173542	0.00253771	8.01e-12	317754	0.617609	0.000142253	45.2075
34	rs2643826	T	C	0.0159963	0.00247743	1.07e-10	317754	0.4525	0.000126786	40.2917
35	rs743395	T	C	0.0146125	0.00258504	1.58e-08	317754	0.374686	0.000100056	31.7963
36	rs35593046	T	G	-0.0163512	0.00281405	6.23e-09	317754	0.269679	0.000105315	33.4676
37	rs262986	A	G	-0.0137736	0.00247683	2.68e-08	317754	0.467816	9.45e-05	30.0186
38	rs17011002	G	C	0.0285006	0.00355146	1.02e-15	317754	0.1407	0.000196416	62.4238
39	rs73098804	A	T	0.0211413	0.00368759	9.87e-09	317754	0.129962	0.000101076	32.1203
40	rs7439366	C	T	0.015315	0.00246862	5.52e-10	317754	0.454524	0.000116304	36.9603
41	rs10857147	T	A	0.0371231	0.00271344	1.35e-42	317754	0.292191	0.000570035	181.233
42	rs4835266	C	T	-0.0148098	0.0024997	3.13e-09	317754	0.483575	0.000109547	34.8125
43	rs10029530	T	A	-0.0190254	0.00259738	2.4e-13	317754	0.658635	0.000162765	51.7274
44	rs231708	C	G	-0.0147625	0.00265028	2.55e-08	317754	0.686651	9.38e-05	29.8018
45	rs28667801	T	A	0.013983	0.0025154	2.72e-08	317754	0.406256	9.43e-05	29.975
46	rs2102397	C	A	-0.0178007	0.00246434	5.09e-13	317754	0.498839	0.000158432	50.3499
47	rs12656497	C	T	0.0317284	0.00250772	1.11e-36	317754	0.596357	0.000484652	154.074
48	rs17056301	C	T	0.0187683	0.00283266	3.46e-11	317754	0.254256	0.00013358	42.4509
49	rs62368019	C	T	0.0159658	0.00271396	4.04e-09	317754	0.290266	0.000105028	33.3762
50	rs709668	G	A	0.0178303	0.00307223	6.49e-09	317754	0.797922	0.000102524	32.5806
51	rs17677603	G	A	0.0179886	0.00252831	1.12e-12	317754	0.394587	0.000154603	49.1332
52	rs13154549	G	A	0.0304527	0.0049085	5.51e-10	317754	0.0675832	0.000116877	37.1424
53	rs1644318	C	T	0.0191463	0.00253852	4.63e-14	317754	0.384598	0.000173526	55.1479
54	rs13436194	G	A	-0.0185522	0.00248593	8.49e-14	317754	0.425995	0.000168322	53.4937
55	rs6911827	T	C	0.0146853	0.00247006	2.76e-09	317754	0.454272	0.000106927	33.9799
56	rs1925148	G	A	-0.0139708	0.00248034	1.78e-08	317754	0.560365	9.62e-05	30.5609
57	rs2971608	C	T	0.0208577	0.00297458	2.35e-12	317754	0.221343	0.00014996	47.6572
58	rs210630	G	A	-0.0155289	0.00246218	2.85e-10	317754	0.500672	0.000120573	38.317
59	rs62434129	T	A	-0.0304842	0.00478112	1.82e-10	317754	0.0714637	0.000123329	39.1928
60	rs9385405	C	G	0.022515	0.00247527	9.43e-20	317754	0.435707	0.000249272	79.2264
61	rs9349379	G	A	-0.0138096	0.00250525	3.55e-08	317754	0.404893	9.19e-05	29.2049
62	rs75391241	G	A	0.0281575	0.00476084	3.33e-09	317754	0.0720761	0.000106053	33.702
63	rs9294987	C	T	0.0138564	0.00247928	2.29e-08	317754	0.502206	9.6e-05	30.5065
64	rs1052486	G	A	0.0194526	0.00246342	2.88e-15	317754	0.474786	0.000188721	59.9777
65	rs9476307	G	A	-0.0144025	0.00250325	8.75e-09	317754	0.410838	0.000100418	31.9112
66	rs7753358	A	T	0.0144394	0.00250277	7.97e-09	317754	0.487051	0.000104178	33.1063
67	rs7765526	G	A	-0.0141919	0.00249562	1.3e-08	317754	0.541864	0.0001	31.7781
68	rs57301765	A	G	0.0246655	0.00339001	3.45e-13	317754	0.154163	0.000158663	50.4236
69	rs6461992	G	A	0.0355009	0.00473029	6.16e-14	317754	0.926979	0.000170619	54.2237
70	rs10269774	A	G	-0.0207764	0.00263065	2.85e-15	317754	0.323543	0.000188948	60.05
71	rs62481856	A	G	0.0438786	0.0030902	9.56e-46	317754	0.196947	0.000609017	193.634
72	rs17173238	G	A	0.015442	0.0027207	1.38e-08	317754	0.28611	9.74e-05	30.9551
73	rs2721800	C	G	-0.01812	0.00322359	1.9e-08	317754	0.180727	9.72e-05	30.8979
74	rs1543270	T	C	-0.0158613	0.00247507	1.47e-10	317754	0.455016	0.000124772	39.6516
75	rs891511	A	G	-0.0179671	0.00266603	1.59e-11	317754	0.319374	0.000140344	44.6009
76	rs1813742	T	C	0.0184874	0.00249995	1.42e-13	317754	0.588185	0.000165576	52.6209
77	rs34896506	C	T	0.0210641	0.00322274	6.32e-11	317754	0.176744	0.000129121	41.0336
78	rs2469997	C	G	-0.0196041	0.00317246	6.44e-10	317754	0.815428	0.000115685	36.7632
79	rs4736135	T	C	-0.0169008	0.00275145	8.13e-10	317754	0.71422	0.000116603	37.055
80	rs73563812	T	G	-0.0210592	0.00290023	3.85e-13	317754	0.235901	0.00015988	50.8102
81	rs6983129	A	C	-0.0197987	0.00247881	1.39e-15	317754	0.522069	0.000195612	62.1684
82	rs6271	T	C	-0.0288562	0.00469938	8.24e-10	317754	0.0738377	0.000113887	36.1919
83	rs10817007	G	T	0.022057	0.00368018	2.06e-09	317754	0.128175	0.000108732	34.5534
84	rs2177843	T	C	0.0235752	0.00349606	1.55e-11	317754	0.146396	0.000138908	44.1443
85	rs10883948	T	G	-0.0135428	0.00246033	3.71e-08	317754	0.503542	9.17e-05	29.1402
86	rs57946343	C	T	-0.0295296	0.00342585	6.75e-18	317754	0.15191	0.000224685	71.41
87	rs56092448	T	C	0.0222382	0.00385896	8.28e-09	317754	0.114447	0.000100242	31.8552
88	rs12258967	G	C	-0.0314431	0.00269308	1.73e-31	317754	0.297673	0.00041339	131.41
89	rs11527181	G	A	-0.0183656	0.00248933	1.61e-13	317754	0.433889	0.000165699	52.66
90	rs2274224	C	G	-0.0246636	0.00248225	2.93e-23	317754	0.432255	0.000298563	94.8974
91	rs1779240	A	G	-0.0189313	0.00290212	6.89e-11	317754	0.763859	0.000129293	41.0885
92	rs10883543	T	G	0.0310023	0.00392092	2.65e-15	317754	0.887598	0.000191782	60.9509
93	rs2782980	C	T	0.0201907	0.00274063	1.75e-13	317754	0.721774	0.000163731	52.0345
94	rs604723	C	T	0.0339376	0.00276968	1.64e-34	317754	0.724339	0.000459949	146.217
95	rs4937515	C	G	-0.0202334	0.00252271	1.06e-15	317754	0.594982	0.000197309	62.7076
96	rs55925664	A	T	0.0256813	0.00316024	4.44e-16	317754	0.185723	0.000199481	63.3982
97	rs3781885	T	C	-0.014677	0.00265395	3.2e-08	317754	0.312544	9.26e-05	29.4164
98	rs7938342	A	T	0.0254576	0.00250027	2.41e-24	317754	0.583824	0.000314937	100.103
99	rs7123754	C	T	-0.018002	0.00262215	6.65e-12	317754	0.327459	0.00014274	45.3626
100	rs2052691	A	G	0.0189409	0.00271718	3.16e-12	317754	0.287854	0.000147086	46.7439
101	rs10769253	A	G	-0.0239366	0.00323052	1.27e-13	317754	0.176767	0.000166755	52.9956
102	rs4930676	T	C	-0.0243253	0.0039634	8.39e-10	317754	0.10783	0.00011385	36.1802
103	rs4767332	A	C	0.0153792	0.00249916	7.58e-10	317754	0.581181	0.000115142	36.5909
104	rs60691990	C	T	-0.0196751	0.00260367	4.15e-14	317754	0.342781	0.000174418	55.4313
105	rs4759062	T	C	-0.0152733	0.00269706	1.49e-08	317754	0.298453	9.77e-05	31.0427
106	rs2004283	G	T	-0.0136737	0.00248987	3.98e-08	317754	0.578123	9.12e-05	28.9825
107	rs11170386	T	C	-0.0169143	0.00272319	5.26e-10	317754	0.2876	0.000117233	37.2555
108	rs73437338	C	T	-0.0376464	0.00330752	5.21e-30	317754	0.166798	0.000393929	125.221
109	rs35443	C	G	-0.0183143	0.00252474	4.06e-13	317754	0.382529	0.00015845	50.3557
110	rs138110118	G	T	-0.0239016	0.00390812	9.61e-10	317754	0.114477	0.000115825	36.8079
111	rs11616710	T	C	0.0261928	0.00432434	1.39e-09	317754	0.100975	0.00012456	39.5842
112	rs79621605	C	T	-0.0373893	0.00680098	3.85e-08	317754	0.0344396	9.3e-05	29.5455
113	rs75989961	G	T	0.024792	0.0044933	3.44e-08	317754	0.0816417	9.22e-05	29.2891
114	rs2240980	G	C	0.0150024	0.00269963	2.74e-08	317754	0.293396	9.33e-05	29.6559
115	rs11629120	C	T	0.0139846	0.00250806	2.46e-08	317754	0.413676	9.49e-05	30.1479
116	rs365990	G	A	-0.0166463	0.00254437	6.06e-11	317754	0.369482	0.000129109	41.0299
117	rs9888615	C	T	0.0169538	0.00272346	4.82e-10	317754	0.710967	0.00011813	37.5405
118	rs11070245	G	T	0.0165231	0.00247084	2.28e-11	317754	0.530346	0.000136004	43.2213
119	rs4932373	C	A	0.0285221	0.00262134	1.44e-27	317754	0.326297	0.000357663	113.689
120	rs74826317	G	A	-0.0508581	0.00743074	7.7e-12	317754	0.0279998	0.00014079	44.7426
121	rs2627316	G	A	0.0193488	0.00246506	4.2e-15	317754	0.470869	0.000186553	59.2885
122	rs691830	G	A	0.0169409	0.00246289	6.06e-12	317754	0.476818	0.000143189	45.505
123	rs2472299	G	A	-0.0216685	0.00276343	4.48e-15	317754	0.727931	0.000185976	59.1052
124	rs3211995	A	G	-0.0199247	0.00337795	3.67e-09	317754	0.158791	0.000106058	33.7037
125	rs11641308	C	T	0.0180846	0.00261519	4.68e-12	317754	0.653226	0.000148169	47.088
126	rs2379829	C	G	-0.016781	0.00277666	1.51e-09	317754	0.732864	0.000110261	35.0395
127	rs2303083	A	G	-0.0241753	0.00311126	7.86e-15	317754	0.194525	0.000183148	58.2062
128	rs4843748	A	G	-0.0154899	0.00261938	3.35e-09	317754	0.6687	0.000106311	33.7843
129	rs7200432	A	G	-0.0190742	0.00269314	1.42e-12	317754	0.299598	0.000152689	48.5248
130	rs77870048	T	C	0.0544511	0.00549938	4.14e-23	317754	0.0532104	0.00029874	94.9536
131	rs4480845	C	T	-0.0199358	0.00257828	1.06e-14	317754	0.639509	0.000183248	58.238
132	rs35224044	T	C	0.0149764	0.00249705	2e-09	317754	0.584644	0.000108932	34.6172
133	rs1436138	G	A	-0.0156605	0.00257426	1.18e-09	317754	0.358412	0.000112792	35.8441
134	rs11874	A	G	0.026548	0.00357514	1.12e-13	317754	0.136912	0.000166567	52.936
135	rs2288276	C	G	0.0240395	0.0040585	3.16e-09	317754	0.89739	0.000106427	33.821
136	rs2301597	C	T	-0.0230036	0.00249356	2.85e-20	317754	0.576399	0.000258406	82.1301
137	rs3826537	G	A	0.0143161	0.00248513	8.38e-09	317754	0.427854	0.000100342	31.887
138	rs2306526	T	C	-0.0157017	0.00246215	1.81e-10	317754	0.524665	0.000122972	39.0793
139	rs78744936	A	G	0.0162054	0.002794	6.63e-09	317754	0.268915	0.00010326	32.8145
140	rs1000423	T	C	0.0178076	0.00278823	1.7e-10	317754	0.735404	0.00012341	39.2186
141	rs6504213	C	T	0.01545	0.00250735	7.2e-10	317754	0.591769	0.000115331	36.6508
142	rs12967060	T	C	0.0166789	0.00278865	2.22e-09	317754	0.267484	0.000109013	34.643
143	rs11874246	T	C	0.0168837	0.00270012	4.03e-10	317754	0.293884	0.000118309	37.5973
144	rs10048404	T	C	-0.0149289	0.00254738	4.62e-09	317754	0.366917	0.000103541	32.9039
145	rs144356415	G	A	0.0363591	0.00629046	7.48e-09	317754	0.0397999	0.000101042	32.1094
146	rs2017199	A	G	-0.0147229	0.00269573	4.72e-08	317754	0.300988	9.12e-05	28.9853
147	rs10853912	T	C	0.0154364	0.00252003	9.05e-10	317754	0.399386	0.000114317	36.3286
148	rs10409243	T	C	-0.0153575	0.00254436	1.58e-09	317754	0.602151	0.000113004	35.9114
149	rs167479	T	G	-0.0270206	0.00246064	4.76e-28	317754	0.470348	0.000363773	115.632
150	rs73046792	A	G	-0.0243641	0.00330697	1.74e-13	317754	0.165198	0.000163727	52.0329
151	rs6026742	A	G	0.0315685	0.00383307	1.79e-16	317754	0.117761	0.000207074	65.8118
152	rs6031400	T	C	0.0193023	0.00336629	9.82e-09	317754	0.160422	0.000100363	31.8937
153	rs78473917	C	T	-0.0190052	0.00346206	4.03e-08	317754	0.148716	9.15e-05	29.0626
154	rs8121509	C	T	-0.0156706	0.00247145	2.29e-10	317754	0.452031	0.000121654	38.6604
155	rs2423514	G	A	-0.0171119	0.00246339	3.75e-12	317754	0.462868	0.000145601	46.2718
156	rs1887320	A	G	0.0189434	0.00246586	1.57e-14	317754	0.476784	0.000179039	56.9003
157	rs137923903	T	C	-0.0626464	0.0107511	5.65e-09	317754	0.013495	0.000104495	33.2069

## Sheet: Muti
Table4,Instrumental variables for multivariate Mendelian randomization analysis
	SNP	exposure	effect_allele	other_allele	eaf	beta	se	pval
1	rs10029530	Systolic blood pressure	T	A	0.658635	-0.0190254	0.00259738	2.39718e-13
2	rs10029530	Diastolic blood pressure	T	A	0.658635	-0.0074464	0.0025989	0.00416764
3	rs10048404	Systolic blood pressure	T	C	0.366917	-0.0149289	0.00254738	4.61955e-09
4	rs10048404	Diastolic blood pressure	T	C	0.366917	-0.010567	0.00254875	3.38493e-05
5	rs10195405	Systolic blood pressure	T	A	0.290262	-0.0135818	0.00270941	5.36624e-07
6	rs10195405	Diastolic blood pressure	T	A	0.290262	-0.0160234	0.00271074	3.40244e-09
7	rs10260816	Systolic blood pressure	G	C	0.438201	-0.015497	0.00248143	4.23858e-10
8	rs10260816	Diastolic blood pressure	G	C	0.438201	0.0181228	0.00248266	2.88935e-13
9	rs10269774	Systolic blood pressure	A	G	0.323543	-0.0207764	0.00263065	2.84708e-15
10	rs10269774	Diastolic blood pressure	A	G	0.323543	0.00243588	0.00263226	0.354761
11	rs10409243	Systolic blood pressure	T	C	0.602151	-0.0153575	0.00254436	1.58263e-09
12	rs10409243	Diastolic blood pressure	T	C	0.602151	-0.0074266	0.00254578	0.00353199
13	rs1047891	Systolic blood pressure	A	C	0.315673	-0.016124	0.00264597	1.1038e-09
14	rs1047891	Diastolic blood pressure	A	C	0.315673	-0.0111893	0.00264741	2.37405e-05
15	rs10769253	Systolic blood pressure	A	G	0.176767	-0.0239366	0.00323052	1.27057e-13
16	rs10769253	Diastolic blood pressure	A	G	0.176767	-0.0197101	0.00323227	1.07592e-09
17	rs10817007	Systolic blood pressure	G	T	0.128175	0.022057	0.00368018	2.05641e-09
18	rs10817007	Diastolic blood pressure	G	T	0.128175	0.0140966	0.00368221	0.000129062
19	rs10840457	Systolic blood pressure	G	A	0.685336	-0.0178911	0.00264825	1.42266e-11
20	rs10840457	Diastolic blood pressure	G	A	0.685336	-0.020209	0.00264955	2.4027e-14
21	rs10853912	Systolic blood pressure	T	C	0.399386	0.0154364	0.00252003	9.05211e-10
22	rs10853912	Diastolic blood pressure	T	C	0.399386	0.0138506	0.00252136	3.94766e-08
23	rs10857147	Systolic blood pressure	T	A	0.292191	0.0371231	0.00271344	1.3527e-42
24	rs10857147	Diastolic blood pressure	T	A	0.292191	0.0332926	0.002715	1.46622e-34
25	rs10883543	Systolic blood pressure	T	G	0.887598	0.0310023	0.00392092	2.64728e-15
26	rs10883543	Diastolic blood pressure	T	G	0.887598	0.0231713	0.00392312	3.50147e-09
27	rs10975462	Systolic blood pressure	G	A	0.23069	0.0120725	0.00292608	3.69496e-05
28	rs10975462	Diastolic blood pressure	G	A	0.23069	0.0163622	0.00292752	2.28418e-08
29	rs11021233	Systolic blood pressure	A	G	0.157738	-0.000511075	0.00338078	0.879841
30	rs11021233	Diastolic blood pressure	A	G	0.157738	-0.0224533	0.00338229	3.17395e-11
31	rs11070245	Systolic blood pressure	G	T	0.530346	0.0165231	0.00247084	2.27824e-11
32	rs11070245	Diastolic blood pressure	G	T	0.530346	0.0153993	0.00247213	4.69472e-10
33	rs111346856	Systolic blood pressure	A	G	0.276682	0.0115346	0.00275355	2.80259e-05
34	rs111346856	Diastolic blood pressure	A	G	0.276682	0.0167541	0.00275486	1.19091e-09
35	rs11145807	Systolic blood pressure	G	A	0.595166	-0.0130699	0.0025211	2.1705e-07
36	rs11145807	Diastolic blood pressure	G	A	0.595166	-0.0156787	0.00252235	5.1087e-10
37	rs11191580	Systolic blood pressure	C	T	0.076747	-0.0511039	0.00460809	1.41938e-28
38	rs11191580	Diastolic blood pressure	C	T	0.076747	-0.0383235	0.00461086	9.47982e-17
39	rs11222084	Systolic blood pressure	T	A	0.372199	0.0196941	0.00254239	9.49074e-15
40	rs11222084	Diastolic blood pressure	T	A	0.372199	-0.0225083	0.00254363	8.88383e-19
41	rs113044050	Systolic blood pressure	T	C	0.140654	-0.0161478	0.00356486	5.90854e-06
42	rs113044050	Diastolic blood pressure	T	C	0.140654	-0.0195889	0.00356665	3.97137e-08
43	rs115262049	Systolic blood pressure	T	A	0.0890513	-0.0181928	0.00434675	2.84761e-05
44	rs115262049	Diastolic blood pressure	T	A	0.0890513	-0.0251972	0.00434888	6.88161e-09
45	rs11616710	Systolic blood pressure	T	C	0.100975	0.0261928	0.00432434	1.38784e-09
46	rs11616710	Diastolic blood pressure	T	C	0.100975	0.022333	0.00432662	2.44777e-07
47	rs11629120	Systolic blood pressure	C	T	0.413676	0.0139846	0.00250806	2.46473e-08
48	rs11629120	Diastolic blood pressure	C	T	0.413676	0.0119867	0.00250937	1.78213e-06
49	rs11636952	Systolic blood pressure	C	T	0.694504	-0.0195129	0.00267881	3.2434e-13
50	rs11636952	Diastolic blood pressure	C	T	0.694504	-0.0292466	0.0026799	1.00693e-27
51	rs116734066	Systolic blood pressure	T	C	0.0925077	-0.0278483	0.00426472	6.59022e-11
52	rs116734066	Diastolic blood pressure	T	C	0.0925077	-0.0237689	0.004267	2.54361e-08
53	rs11718573	Systolic blood pressure	C	G	0.501124	0.0129333	0.00246428	1.53621e-07
54	rs11718573	Diastolic blood pressure	C	G	0.501124	0.0146609	0.00246552	2.74429e-09
55	rs11782222	Systolic blood pressure	A	G	0.221433	0.0176812	0.00297988	2.96838e-09
56	rs11782222	Diastolic blood pressure	A	G	0.221433	-0.025731	0.00298123	6.10942e-18
57	rs11874	Systolic blood pressure	A	G	0.136912	0.026548	0.00357514	1.12435e-13
58	rs11874	Diastolic blood pressure	A	G	0.136912	0.00246806	0.00357729	0.490243
59	rs11874246	Systolic blood pressure	T	C	0.293884	0.0168837	0.00270012	4.0333e-10
60	rs11874246	Diastolic blood pressure	T	C	0.293884	0.00998436	0.00270162	0.000219326
61	rs12185567	Systolic blood pressure	C	A	0.719427	0.0124759	0.00273669	5.14778e-06
62	rs12185567	Diastolic blood pressure	C	A	0.719427	0.0160752	0.00273804	4.33381e-09
63	rs12258967	Systolic blood pressure	G	C	0.297673	-0.0314431	0.00269308	1.72544e-31
64	rs12258967	Diastolic blood pressure	G	C	0.297673	-0.0256081	0.00269466	2.04739e-21
65	rs1229984	Systolic blood pressure	C	T	0.977549	0.0518896	0.00825683	3.29435e-10
66	rs1229984	Diastolic blood pressure	C	T	0.977549	0.0203833	0.00826153	0.013616
67	rs12454132	Systolic blood pressure	G	A	0.327691	-0.00798647	0.00262543	0.00235055
68	rs12454132	Diastolic blood pressure	G	A	0.327691	-0.0169904	0.00262664	9.91288e-11
69	rs12494396	Systolic blood pressure	C	G	0.666903	0.0145514	0.00261075	2.49666e-08
70	rs12494396	Diastolic blood pressure	C	G	0.666903	0.0170451	0.00261205	6.78422e-11
71	rs1250259	Systolic blood pressure	A	T	0.735684	-0.0188452	0.00279529	1.56711e-11
72	rs1250259	Diastolic blood pressure	A	T	0.735684	-0.000650489	0.00279693	0.816094
73	rs12656497	Systolic blood pressure	C	T	0.596357	0.0317284	0.00250772	1.10943e-36
74	rs12656497	Diastolic blood pressure	C	T	0.596357	0.0254059	0.00250925	4.32016e-24
75	rs12693302	Systolic blood pressure	A	G	0.649154	-0.00822077	0.00257696	0.00142236
76	rs12693302	Diastolic blood pressure	A	G	0.649154	-0.0232688	0.00257799	1.79061e-19
77	rs12694861	Systolic blood pressure	A	G	0.604693	0.0137128	0.00251134	4.7551e-08
78	rs12694861	Diastolic blood pressure	A	G	0.604693	0.00785118	0.00251271	0.0017807
79	rs12714414	Systolic blood pressure	C	T	0.160321	-0.0196594	0.00356037	3.35939e-08
80	rs12714414	Diastolic blood pressure	C	T	0.160321	-0.0193796	0.00356221	5.32206e-08
81	rs12905116	Systolic blood pressure	A	T	0.760063	0.00260493	0.00288067	0.365847
82	rs12905116	Diastolic blood pressure	A	T	0.760063	0.0193727	0.00288195	1.79432e-11
83	rs12906962	Systolic blood pressure	C	T	0.318339	0.0125106	0.00265628	2.48056e-06
84	rs12906962	Diastolic blood pressure	C	T	0.318339	0.0219641	0.00265746	1.40152e-16
85	rs13016772	Systolic blood pressure	T	C	0.761577	0.016147	0.00289243	2.37274e-08
86	rs13016772	Diastolic blood pressure	T	C	0.761577	0.0089237	0.00289402	0.00204602
87	rs13107325	Systolic blood pressure	T	C	0.0747926	-0.0223892	0.00468161	1.73321e-06
88	rs13107325	Diastolic blood pressure	T	C	0.0747926	-0.0423173	0.0046836	1.64551e-19
89	rs13226502	Systolic blood pressure	T	C	0.177148	-0.00283493	0.00321868	0.378441
90	rs13226502	Diastolic blood pressure	T	C	0.177148	0.022955	0.00322009	1.01555e-12
91	rs13293465	Systolic blood pressure	T	C	0.351794	-0.00888761	0.00258112	0.000574698
92	rs13293465	Diastolic blood pressure	T	C	0.351794	-0.0146866	0.00258236	1.29196e-08
93	rs134041	Systolic blood pressure	C	T	0.561975	-0.00153056	0.00248637	0.538173
94	rs134041	Diastolic blood pressure	C	T	0.561975	-0.0151569	0.00248751	1.10792e-09
95	rs13436194	Systolic blood pressure	G	A	0.425995	-0.0185522	0.00248593	8.4879e-14
96	rs13436194	Diastolic blood pressure	G	A	0.425995	-0.0146866	0.00248729	3.53761e-09
97	rs1363976	Systolic blood pressure	C	T	0.557558	-0.0084652	0.00247866	0.000637368
98	rs1363976	Diastolic blood pressure	C	T	0.557558	-0.0143329	0.00247985	7.48876e-09
99	rs137923903	Systolic blood pressure	T	C	0.013495	-0.0626464	0.0107511	5.65002e-09
100	rs137923903	Diastolic blood pressure	T	C	0.013495	-0.0539223	0.0107568	5.36587e-07
101	rs138110118	Systolic blood pressure	G	T	0.114477	-0.0239016	0.00390812	9.61302e-10
102	rs138110118	Diastolic blood pressure	G	T	0.114477	-0.0172338	0.00391023	1.04672e-05
103	rs1436138	Systolic blood pressure	G	A	0.358412	-0.0156605	0.00257426	1.17723e-09
104	rs1436138	Diastolic blood pressure	G	A	0.358412	-0.0156504	0.00257558	1.22999e-09
105	rs144356415	Systolic blood pressure	G	A	0.0397999	0.0363591	0.00629046	7.47567e-09
106	rs144356415	Diastolic blood pressure	G	A	0.0397999	-0.00368282	0.00629404	0.558462
107	rs149453951	Systolic blood pressure	T	C	0.02363	-0.0643435	0.00832788	1.11045e-14
108	rs149453951	Diastolic blood pressure	T	C	0.02363	-0.0733007	0.00833171	1.40217e-18
109	rs1509966	Systolic blood pressure	A	G	0.499125	-0.0179366	0.00246361	3.33043e-13
110	rs1509966	Diastolic blood pressure	A	G	0.499125	-0.0205605	0.00246482	7.35868e-17
111	rs1530558	Systolic blood pressure	C	T	0.136004	-0.0226888	0.00358742	2.5432e-10
112	rs1530558	Diastolic blood pressure	C	T	0.136004	-0.0212982	0.00358929	2.96292e-09
113	rs158172	Systolic blood pressure	G	A	0.219112	-0.0174296	0.00297374	4.60034e-09
114	rs158172	Diastolic blood pressure	G	A	0.219112	-0.0136125	0.00297533	4.76157e-06
115	rs1644318	Systolic blood pressure	C	T	0.384598	0.0191463	0.00253852	4.62914e-14
116	rs1644318	Diastolic blood pressure	C	T	0.384598	0.00864598	0.00254	0.000664324
117	rs167479	Systolic blood pressure	T	G	0.470348	-0.0270206	0.00246064	4.76431e-28
118	rs167479	Diastolic blood pressure	T	G	0.470348	-0.0266516	0.00246192	2.63451e-27
119	rs17011002	Systolic blood pressure	G	C	0.1407	0.0285006	0.00355146	1.01836e-15
120	rs17011002	Diastolic blood pressure	G	C	0.1407	0.0171974	0.00355345	1.3014e-06
121	rs17056301	Systolic blood pressure	C	T	0.254256	0.0187683	0.00283266	3.46258e-11
122	rs17056301	Diastolic blood pressure	C	T	0.254256	0.011287	0.00283422	6.82417e-05
123	rs17173238	Systolic blood pressure	G	A	0.28611	0.015442	0.0027207	1.38197e-08
124	rs17173238	Diastolic blood pressure	G	A	0.28611	0.0128008	0.00272215	2.57164e-06
125	rs17535443	Systolic blood pressure	A	G	0.27653	-0.0216879	0.00275386	3.40565e-15
126	rs17535443	Diastolic blood pressure	A	G	0.27653	0.00942396	0.0027555	0.000626152
127	rs17677603	Systolic blood pressure	G	A	0.394587	0.0179886	0.00252831	1.12279e-12
128	rs17677603	Diastolic blood pressure	G	A	0.394587	0.0146376	0.00252968	7.20012e-09
129	rs17759661	Systolic blood pressure	A	C	0.498101	0.0176359	0.00246056	7.65773e-13
130	rs17759661	Diastolic blood pressure	A	C	0.498101	-0.0043412	0.00246201	0.0778556
131	rs1779240	Systolic blood pressure	A	G	0.763859	-0.0189313	0.00290212	6.8897e-11
132	rs1779240	Diastolic blood pressure	A	G	0.763859	-0.0158645	0.00290367	4.66874e-08
133	rs1813742	Systolic blood pressure	T	C	0.588185	0.0184874	0.00249995	1.41645e-13
134	rs1813742	Diastolic blood pressure	T	C	0.588185	0.0130661	0.00250135	1.75562e-07
135	rs2014590	Systolic blood pressure	T	C	0.487316	-0.0180914	0.00246373	2.0917e-13
136	rs2014590	Diastolic blood pressure	T	C	0.487316	-0.024481	0.00246481	3.03879e-23
137	rs2017199	Systolic blood pressure	A	G	0.300988	-0.0147229	0.00269573	4.72259e-08
138	rs2017199	Diastolic blood pressure	A	G	0.300988	-0.00416586	0.0026972	0.122465
139	rs2049114	Systolic blood pressure	C	T	0.794173	0.00681216	0.00304515	0.0252837
140	rs2049114	Diastolic blood pressure	C	T	0.794173	0.022006	0.00304646	5.07809e-13
141	rs2076328	Systolic blood pressure	T	G	0.500298	-0.0140455	0.00246578	1.22645e-08
142	rs2076328	Diastolic blood pressure	T	G	0.500298	-0.00681528	0.00246714	0.00573773
143	rs208078	Systolic blood pressure	T	G	0.632853	0.011843	0.00256146	3.77364e-06
144	rs208078	Diastolic blood pressure	T	G	0.632853	0.0149652	0.00256272	5.2389e-09
145	rs2102397	Systolic blood pressure	C	A	0.498839	-0.0178007	0.00246434	5.08511e-13
146	rs2102397	Diastolic blood pressure	C	A	0.498839	-0.00730401	0.00246577	0.00305513
147	rs210630	Systolic blood pressure	G	A	0.500672	-0.0155289	0.00246218	2.84905e-10
148	rs210630	Diastolic blood pressure	G	A	0.500672	-0.00466681	0.00246357	0.0581835
149	rs2177843	Systolic blood pressure	T	C	0.146396	0.0235752	0.00349606	1.55024e-11
150	rs2177843	Diastolic blood pressure	T	C	0.146396	0.0127214	0.00349797	0.000276102
151	rs2240980	Systolic blood pressure	G	C	0.293396	0.0150024	0.00269963	2.74341e-08
152	rs2240980	Diastolic blood pressure	G	C	0.293396	0.00363893	0.00270115	0.177924
153	rs2249105	Systolic blood pressure	G	A	0.361063	-0.0180332	0.0025547	1.68267e-12
154	rs2249105	Diastolic blood pressure	G	A	0.361063	-0.00554839	0.0025562	0.0299647
155	rs2274224	Systolic blood pressure	C	G	0.432255	-0.0246636	0.00248225	2.9255e-23
156	rs2274224	Diastolic blood pressure	C	G	0.432255	-0.02348	0.00248356	3.27642e-21
157	rs2288276	Systolic blood pressure	C	G	0.89739	0.0240395	0.0040585	3.15966e-09
158	rs2288276	Diastolic blood pressure	C	G	0.89739	0.0174172	0.00406068	1.79349e-05
159	rs2301597	Systolic blood pressure	C	T	0.576399	-0.0230036	0.00249356	2.84708e-20
160	rs2301597	Diastolic blood pressure	C	T	0.576399	-0.0174863	0.00249498	2.41213e-12
161	rs2303083	Systolic blood pressure	A	G	0.194525	-0.0241753	0.00311126	7.85597e-15
162	rs2303083	Diastolic blood pressure	A	G	0.194525	-0.0153893	0.00311303	7.67715e-07
163	rs2306363	Systolic blood pressure	T	G	0.206635	-0.0176474	0.0030405	6.47679e-09
164	rs2306363	Diastolic blood pressure	T	G	0.206635	-0.0215701	0.00304199	1.33629e-12
165	rs2306526	Systolic blood pressure	T	C	0.524665	-0.0157017	0.00246215	1.80564e-10
166	rs2306526	Diastolic blood pressure	T	C	0.524665	-0.0137268	0.00246345	2.51773e-08
167	rs231708	Systolic blood pressure	C	G	0.686651	-0.0147625	0.00265028	2.54695e-08
168	rs231708	Diastolic blood pressure	C	G	0.686651	-0.00228417	0.00265176	0.389029
169	rs2379829	Systolic blood pressure	C	G	0.732864	-0.016781	0.00277666	1.50904e-09
170	rs2379829	Diastolic blood pressure	C	G	0.732864	-0.0137036	0.00277814	8.11596e-07
171	rs2447607	Systolic blood pressure	T	C	0.617609	0.0173542	0.00253771	8.01493e-12
172	rs2447607	Diastolic blood pressure	T	C	0.617609	0.00521281	0.00253919	0.0400793
173	rs2493296	Systolic blood pressure	T	C	0.137053	0.0244079	0.00358185	9.48855e-12
174	rs2493296	Diastolic blood pressure	T	C	0.137053	0.0280616	0.00358361	4.87304e-15
175	rs2524080	Systolic blood pressure	T	A	0.676199	0.0107149	0.00263037	4.63212e-05
176	rs2524080	Diastolic blood pressure	T	A	0.676199	0.0234248	0.00263147	5.52205e-19
177	rs262986	Systolic blood pressure	A	G	0.467816	-0.0137736	0.00247683	2.6846e-08
178	rs262986	Diastolic blood pressure	A	G	0.467816	-0.0118431	0.00247812	1.76206e-06
179	rs2643826	Systolic blood pressure	T	C	0.4525	0.0159963	0.00247743	1.07071e-10
180	rs2643826	Diastolic blood pressure	T	C	0.4525	0.00444748	0.00247886	0.072788
181	rs268263	Systolic blood pressure	A	T	0.75424	0.0301142	0.00288142	1.46083e-25
182	rs268263	Diastolic blood pressure	A	T	0.75424	0.01863	0.00288321	1.03789e-10
183	rs2782980	Systolic blood pressure	C	T	0.721774	0.0201907	0.00274063	1.74703e-13
184	rs2782980	Diastolic blood pressure	C	T	0.721774	0.0263625	0.00274187	6.97429e-22
185	rs2836411	Systolic blood pressure	T	C	0.354258	0.000638836	0.00259201	0.805323
186	rs2836411	Diastolic blood pressure	T	C	0.354258	0.0197414	0.00259309	2.68411e-14
187	rs28661492	Systolic blood pressure	T	C	0.191942	-0.0111859	0.00314746	0.000379542
188	rs28661492	Diastolic blood pressure	T	C	0.191942	-0.0176865	0.00314899	1.94962e-08
189	rs28667801	Systolic blood pressure	T	A	0.406256	0.013983	0.0025154	2.71619e-08
190	rs28667801	Diastolic blood pressure	T	A	0.406256	0.0152145	0.00251668	1.49149e-09
191	rs2971608	Systolic blood pressure	C	T	0.221343	0.0208577	0.00297458	2.35451e-12
192	rs2971608	Diastolic blood pressure	C	T	0.221343	0.0114488	0.00297627	0.000119743
193	rs2977334	Systolic blood pressure	T	G	0.594551	0.0163764	0.00250833	6.64049e-11
194	rs2977334	Diastolic blood pressure	T	G	0.594551	0.00616878	0.00250976	0.0139753
195	rs2979666	Systolic blood pressure	C	A	0.513817	0.00820681	0.00246418	0.000867181
196	rs2979666	Diastolic blood pressure	C	A	0.513817	0.014711	0.00246534	2.41702e-09
197	rs3118904	Systolic blood pressure	A	G	0.35234	0.00877833	0.00258573	0.000686578
198	rs3118904	Diastolic blood pressure	A	G	0.35234	0.0141159	0.00258699	4.85971e-08
199	rs3211995	Systolic blood pressure	A	G	0.158791	-0.0199247	0.00337795	3.67265e-09
200	rs3211995	Diastolic blood pressure	A	G	0.158791	-0.0190334	0.0033797	1.78624e-08
201	rs34039016	Systolic blood pressure	A	G	0.267066	0.0160497	0.00278952	8.74561e-09
202	rs34039016	Diastolic blood pressure	A	G	0.267066	0.0178459	0.00279092	1.61533e-10
203	rs34483452	Systolic blood pressure	A	C	0.135156	0.0124276	0.00362462	0.000606625
204	rs34483452	Diastolic blood pressure	A	C	0.135156	0.02152	0.00362636	2.95352e-09
205	rs34896506	Systolic blood pressure	C	T	0.176744	0.0210641	0.00322274	6.32412e-11
206	rs34896506	Diastolic blood pressure	C	T	0.176744	0.0155826	0.00322449	1.34843e-06
207	rs35021474	Systolic blood pressure	G	C	0.617081	-0.0224026	0.00253642	1.02991e-18
208	rs35021474	Diastolic blood pressure	G	C	0.617081	-0.0206578	0.00253776	3.96096e-16
209	rs35213536	Systolic blood pressure	T	G	0.243365	0.017172	0.00286561	2.06928e-09
210	rs35213536	Diastolic blood pressure	T	G	0.243365	0.0186413	0.00286705	7.94328e-11
211	rs35444	Systolic blood pressure	G	A	0.382529	-0.0182896	0.00252383	4.27858e-13
212	rs35444	Diastolic blood pressure	G	A	0.382529	-0.0197517	0.00252509	5.20835e-15
213	rs35479618	Systolic blood pressure	A	G	0.0173503	0.0696913	0.00938642	1.13318e-13
214	rs35479618	Diastolic blood pressure	A	G	0.0173503	0.0667978	0.00939134	1.14025e-12
215	rs35552228	Systolic blood pressure	G	T	0.245837	0.0106526	0.00285081	0.0001865
216	rs35552228	Diastolic blood pressure	G	T	0.245837	0.0165385	0.00285219	6.69576e-09
217	rs35807464	Systolic blood pressure	A	G	0.0662027	0.0304153	0.00495159	8.1313e-10
218	rs35807464	Diastolic blood pressure	A	G	0.0662027	0.0355957	0.00495404	6.72667e-13
219	rs365990	Systolic blood pressure	G	A	0.369482	-0.0166463	0.00254437	6.06317e-11
220	rs365990	Diastolic blood pressure	G	A	0.369482	0.00977741	0.00254578	0.000122744
221	rs3790604	Systolic blood pressure	A	C	0.073854	0.0365493	0.00471168	8.70964e-15
222	rs3790604	Diastolic blood pressure	A	C	0.073854	0.0301135	0.00471426	1.68578e-10
223	rs3796205	Systolic blood pressure	C	G	0.351128	-0.0172564	0.00258487	2.46093e-11
224	rs3796205	Diastolic blood pressure	C	G	0.351128	-0.0136361	0.00258626	1.34664e-07
225	rs3827750	Systolic blood pressure	T	C	0.110579	0.0269141	0.00392501	7.04044e-12
226	rs3827750	Diastolic blood pressure	T	C	0.110579	0.028065	0.00392701	8.91046e-13
227	rs3851374	Systolic blood pressure	G	A	0.820376	0.0173923	0.0032064	5.82425e-08
228	rs3851374	Diastolic blood pressure	G	A	0.820376	0.0176384	0.00320805	3.84043e-08
229	rs3943093	Systolic blood pressure	T	C	0.321614	0.00453672	0.00263485	0.085104
230	rs3943093	Diastolic blood pressure	T	C	0.321614	0.0255094	0.00263584	3.76964e-22
231	rs4305701	Systolic blood pressure	A	C	0.384883	0.00827733	0.0025266	0.00105271
232	rs4305701	Diastolic blood pressure	A	C	0.384883	0.0150408	0.0025278	2.68145e-09
233	rs4476839	Systolic blood pressure	A	G	0.87075	-0.0126372	0.00366865	0.000571874
234	rs4476839	Diastolic blood pressure	A	G	0.87075	-0.0212811	0.00367041	6.71645e-09
235	rs4480845	Systolic blood pressure	C	T	0.639509	-0.0199358	0.00257828	1.05999e-14
236	rs4480845	Diastolic blood pressure	C	T	0.639509	-0.0128183	0.00257974	6.73907e-07
237	rs4736135	Systolic blood pressure	T	C	0.71422	-0.0169008	0.00275145	8.13336e-10
238	rs4736135	Diastolic blood pressure	T	C	0.71422	-0.00318893	0.00275302	0.246728
239	rs4759062	Systolic blood pressure	T	C	0.298453	-0.0152733	0.00269706	1.48929e-08
240	rs4759062	Diastolic blood pressure	T	C	0.298453	-0.00664893	0.00269856	0.0137448
241	rs4762921	Systolic blood pressure	A	G	0.718076	0.00814425	0.00273219	0.00287468
242	rs4762921	Diastolic blood pressure	A	G	0.718076	0.0255139	0.00273326	1.01976e-20
243	rs4843748	Systolic blood pressure	A	G	0.6687	-0.0154899	0.00261938	3.35112e-09
244	rs4843748	Diastolic blood pressure	A	G	0.6687	-0.00951984	0.00262081	0.000280834
245	rs488834	Systolic blood pressure	T	C	0.766564	-0.0168734	0.00290407	6.24338e-09
246	rs488834	Diastolic blood pressure	T	C	0.766564	-0.0174116	0.00290555	2.06809e-09
247	rs4923915	Systolic blood pressure	T	C	0.336333	0.00964283	0.00261876	0.000231254
248	rs4923915	Diastolic blood pressure	T	C	0.336333	0.0187281	0.00261996	8.80846e-13
249	rs4932373	Systolic blood pressure	C	A	0.326297	0.0285221	0.00262134	1.44012e-27
250	rs4932373	Diastolic blood pressure	C	A	0.326297	0.0264701	0.00262276	6.01589e-24
251	rs504691	Systolic blood pressure	A	C	0.396558	-0.00406765	0.00252336	0.106963
252	rs504691	Diastolic blood pressure	A	C	0.396558	-0.0152561	0.00252452	1.51286e-09
253	rs507666	Systolic blood pressure	A	G	0.186191	0.000897527	0.00315839	0.776278
254	rs507666	Diastolic blood pressure	A	G	0.186191	-0.0207113	0.0031598	5.58599e-11
255	rs55857306	Systolic blood pressure	A	G	0.163974	-0.0437583	0.00332337	1.39412e-39
256	rs55857306	Diastolic blood pressure	A	G	0.163974	-0.0393078	0.00332524	3.08674e-32
257	rs55925664	Systolic blood pressure	A	T	0.185723	0.0256813	0.00316024	4.43915e-16
258	rs55925664	Diastolic blood pressure	A	T	0.185723	0.024084	0.00316191	2.60495e-14
259	rs55938136	Systolic blood pressure	G	A	0.226206	-0.0169283	0.00293445	7.99024e-09
260	rs55938136	Diastolic blood pressure	G	A	0.226206	-0.0097747	0.00293606	0.000871104
261	rs56092448	Systolic blood pressure	T	C	0.114447	0.0222382	0.00385896	8.28285e-09
262	rs56092448	Diastolic blood pressure	T	C	0.114447	0.0187162	0.00386098	1.25072e-06
263	rs56206297	Systolic blood pressure	T	G	0.163113	0.00571881	0.00333936	0.0867961
264	rs56206297	Diastolic blood pressure	T	G	0.163113	0.0210605	0.00334089	2.90717e-10
265	rs56256623	Systolic blood pressure	A	C	0.187047	-0.0129865	0.00316332	4.03803e-05
266	rs56256623	Diastolic blood pressure	A	C	0.187047	-0.0210109	0.00316481	3.16446e-11
267	rs57301765	Systolic blood pressure	A	G	0.154163	0.0246655	0.00339001	3.44747e-13
268	rs57301765	Diastolic blood pressure	A	G	0.154163	-0.00714173	0.00339196	0.0352493
269	rs58407878	Systolic blood pressure	A	T	0.140488	0.0133683	0.00354138	0.000160107
270	rs58407878	Diastolic blood pressure	A	T	0.140488	0.0198877	0.0035431	1.98907e-08
271	rs59549190	Systolic blood pressure	A	G	0.340498	-0.0159892	0.00261692	9.97907e-10
272	rs59549190	Diastolic blood pressure	A	G	0.340498	-0.017764	0.00261821	1.16466e-11
273	rs597808	Systolic blood pressure	G	A	0.516619	-0.0214417	0.00246829	3.74283e-18
274	rs597808	Diastolic blood pressure	G	A	0.516619	-0.0383873	0.00246891	1.71159e-54
275	rs6001795	Systolic blood pressure	A	G	0.202517	-0.000144014	0.00306696	0.962548
276	rs6001795	Diastolic blood pressure	A	G	0.202517	-0.0174505	0.00306838	1.29238e-08
277	rs6026731	Systolic blood pressure	T	C	0.107831	0.0321843	0.00397721	5.88166e-16
278	rs6026731	Diastolic blood pressure	T	C	0.107831	0.0344523	0.0039792	4.81948e-18
279	rs6031400	Systolic blood pressure	T	C	0.160422	0.0193023	0.00336629	9.81725e-09
280	rs6031400	Diastolic blood pressure	T	C	0.160422	0.0119034	0.00336813	0.000409204
281	rs604723	Systolic blood pressure	C	T	0.724339	0.0339376	0.00276968	1.64248e-34
282	rs604723	Diastolic blood pressure	C	T	0.724339	0.0342291	0.00277107	4.82281e-35
283	rs60687229	Systolic blood pressure	C	T	0.139581	-0.00292056	0.00356033	0.412042
284	rs60687229	Diastolic blood pressure	C	T	0.139581	0.0195576	0.003562	4.00821e-08
285	rs6089970	Systolic blood pressure	T	C	0.232066	-0.0100042	0.00295481	0.000709986
286	rs6089970	Diastolic blood pressure	T	C	0.232066	-0.0161436	0.00295625	4.74231e-08
287	rs60991988	Systolic blood pressure	G	T	0.103882	-0.0181202	0.00404772	7.5849e-06
288	rs60991988	Diastolic blood pressure	G	T	0.103882	0.0246853	0.0040497	1.09169e-09
289	rs62217514	Systolic blood pressure	T	C	0.745096	0.00304451	0.00283054	0.282109
290	rs62217514	Diastolic blood pressure	T	C	0.745096	0.0189969	0.0028318	1.97061e-11
291	rs62368019	Systolic blood pressure	C	T	0.290266	0.0159658	0.00271396	4.03655e-09
292	rs62368019	Diastolic blood pressure	C	T	0.290266	0.010582	0.00271544	9.74294e-05
293	rs62434129	Systolic blood pressure	T	A	0.0714637	-0.0304842	0.00478112	1.82087e-10
294	rs62434129	Diastolic blood pressure	T	A	0.0714637	-0.0259175	0.00478368	6.03476e-08
295	rs62481856	Systolic blood pressure	A	G	0.196947	0.0438786	0.0030902	9.56093e-46
296	rs62481856	Diastolic blood pressure	A	G	0.196947	-0.0116124	0.0030927	0.000173536
297	rs6271	Systolic blood pressure	T	C	0.0738377	-0.0288562	0.00469938	8.23986e-10
298	rs6271	Diastolic blood pressure	T	C	0.0738377	-0.0363429	0.00470161	1.07944e-14
299	rs6460541	Systolic blood pressure	G	A	0.262421	0.0155138	0.00279805	2.95012e-08
300	rs6460541	Diastolic blood pressure	G	A	0.262421	0.0180623	0.00279944	1.10474e-10
301	rs6461992	Systolic blood pressure	G	A	0.926979	0.0355009	0.00473029	6.15744e-14
302	rs6461992	Diastolic blood pressure	G	A	0.926979	0.0262276	0.00473288	3.0002e-08
303	rs6487076	Systolic blood pressure	G	A	0.223573	0.000537417	0.00295966	0.855912
304	rs6487076	Diastolic blood pressure	G	A	0.223573	-0.0162027	0.00296104	4.45431e-08
305	rs6490019	Systolic blood pressure	G	A	0.622833	0.0152883	0.00253975	1.75017e-09
306	rs6490019	Diastolic blood pressure	G	A	0.622833	0.0160131	0.00254103	2.94544e-10
307	rs6504213	Systolic blood pressure	C	T	0.591769	0.01545	0.00250735	7.19681e-10
308	rs6504213	Diastolic blood pressure	C	T	0.591769	0.0101085	0.00250873	5.59435e-05
309	rs6565192	Systolic blood pressure	C	T	0.466514	0.00825171	0.00249053	0.000922338
310	rs6565192	Diastolic blood pressure	C	T	0.466514	0.0163855	0.00249168	4.83838e-11
311	rs6585256	Systolic blood pressure	C	A	0.732235	0.0136171	0.00282707	1.46023e-06
312	rs6585256	Diastolic blood pressure	C	A	0.732235	0.0176812	0.00282846	4.07887e-10
313	rs66887589	Systolic blood pressure	C	T	0.472653	0.00999046	0.00246707	5.13322e-05
314	rs66887589	Diastolic blood pressure	C	T	0.472653	0.0146337	0.00246825	3.05506e-09
315	rs6690557	Systolic blood pressure	G	T	0.284079	-0.015112	0.00272795	3.03228e-08
316	rs6690557	Diastolic blood pressure	G	T	0.284079	-0.00811419	0.00272945	0.00295087
317	rs6708660	Systolic blood pressure	C	T	0.404421	-0.0141756	0.0025134	1.70177e-08
318	rs6708660	Diastolic blood pressure	C	T	0.404421	-0.0169203	0.00251463	1.71396e-11
319	rs6733889	Systolic blood pressure	C	T	0.623065	-0.0150482	0.00253665	2.99034e-09
320	rs6733889	Diastolic blood pressure	C	T	0.623065	-0.00273174	0.00253809	0.281795
321	rs6771928	Systolic blood pressure	A	G	0.143547	-0.0145127	0.00352668	3.87088e-05
322	rs6771928	Diastolic blood pressure	A	G	0.143547	0.033316	0.0035281	3.64418e-21
323	rs6804765	Systolic blood pressure	G	A	0.582915	0.00631042	0.00249175	0.0113248
324	rs6804765	Diastolic blood pressure	G	A	0.582915	0.0167789	0.00249287	1.69083e-11
325	rs691830	Systolic blood pressure	G	A	0.476818	0.0169409	0.00246289	6.06178e-12
326	rs691830	Diastolic blood pressure	G	A	0.476818	0.0164074	0.00246417	2.77268e-11
327	rs7123754	Systolic blood pressure	C	T	0.327459	-0.018002	0.00262215	6.64508e-12
328	rs7123754	Diastolic blood pressure	C	T	0.327459	-0.0140199	0.00262358	9.10815e-08
329	rs7129204	Systolic blood pressure	C	G	0.119974	0.0161934	0.00378531	1.88673e-05
330	rs7129204	Diastolic blood pressure	C	G	0.119974	0.0259446	0.0037871	7.35699e-12
331	rs71532343	Systolic blood pressure	C	T	0.172481	0.0101688	0.00325554	0.00178706
332	rs71532343	Diastolic blood pressure	C	T	0.172481	0.0204433	0.00325707	3.46537e-10
333	rs71654213	Systolic blood pressure	T	C	0.38459	-0.0171289	0.00255382	1.98747e-11
334	rs71654213	Diastolic blood pressure	T	C	0.38459	-0.0116608	0.00255522	5.03176e-06
335	rs7173751	Systolic blood pressure	A	G	0.447902	0.0189901	0.00247481	1.68035e-14
336	rs7173751	Diastolic blood pressure	A	G	0.447902	0.0156839	0.00247617	2.39293e-10
337	rs7199293	Systolic blood pressure	A	G	0.528857	0.00804145	0.00248008	0.0011853
338	rs7199293	Diastolic blood pressure	A	G	0.528857	0.013594	0.00248127	4.28914e-08
339	rs7200432	Systolic blood pressure	A	G	0.299598	-0.0190742	0.00269314	1.41873e-12
340	rs7200432	Diastolic blood pressure	A	G	0.299598	-0.0147752	0.00269461	4.17946e-08
341	rs72654647	Systolic blood pressure	A	G	0.24526	0.0111204	0.00286726	0.00010516
342	rs72654647	Diastolic blood pressure	A	G	0.24526	0.0167804	0.00286865	4.93276e-09
343	rs72812818	Systolic blood pressure	C	G	0.301966	-0.0143205	0.00268071	9.19623e-08
344	rs72812818	Diastolic blood pressure	C	G	0.301966	-0.0231747	0.0026819	5.58985e-18
345	rs72831343	Systolic blood pressure	G	T	0.145717	-0.0298223	0.00348027	1.04858e-17
346	rs72831343	Diastolic blood pressure	G	T	0.145717	-0.0326703	0.00348198	6.47143e-21
347	rs72834627	Systolic blood pressure	C	G	0.121004	0.020117	0.00377216	9.66629e-08
348	rs72834627	Diastolic blood pressure	C	G	0.121004	0.0282691	0.00377394	6.87227e-14
349	rs72854462	Systolic blood pressure	G	A	0.251005	0.0156969	0.00284843	3.57668e-08
350	rs72854462	Diastolic blood pressure	G	A	0.251005	0.025046	0.00284969	1.516e-18
351	rs72936986	Systolic blood pressure	C	A	0.279024	-0.0147302	0.0027425	7.83249e-08
352	rs72936986	Diastolic blood pressure	C	A	0.279024	-0.0188083	0.00274383	7.15649e-12
353	rs73033340	Systolic blood pressure	G	A	0.0315659	-0.0375165	0.00704117	9.92819e-08
354	rs73033340	Diastolic blood pressure	G	A	0.0315659	-0.0410711	0.00704475	5.54715e-09
355	rs73046792	Systolic blood pressure	A	G	0.165198	-0.0243641	0.00330697	1.74261e-13
356	rs73046792	Diastolic blood pressure	A	G	0.165198	-0.0171769	0.00330881	2.08983e-07
357	rs73098804	Systolic blood pressure	A	T	0.129962	0.0211413	0.00368759	9.87097e-09
358	rs73098804	Diastolic blood pressure	A	T	0.129962	0.0202931	0.00368951	3.79621e-08
359	rs7338606	Systolic blood pressure	T	C	0.216396	0.00787834	0.0029984	0.00860142
360	rs7338606	Diastolic blood pressure	T	C	0.216396	0.0197392	0.00299977	4.70327e-11
361	rs73437338	Systolic blood pressure	C	T	0.166798	-0.0376464	0.00330752	5.20715e-30
362	rs73437338	Diastolic blood pressure	C	T	0.166798	-0.0251832	0.0033096	2.76694e-14
363	rs73563812	Systolic blood pressure	T	G	0.235901	-0.0210592	0.00290023	3.84503e-13
364	rs73563812	Diastolic blood pressure	T	G	0.235901	-0.0108487	0.0029019	0.00018517
365	rs73606412	Systolic blood pressure	T	C	0.156967	-0.0151651	0.00339297	7.84043e-06
366	rs73606412	Diastolic blood pressure	T	C	0.156967	-0.0236635	0.00339456	3.15283e-12
367	rs741066	Systolic blood pressure	T	C	0.298612	0.0141755	0.00268679	1.32117e-07
368	rs741066	Diastolic blood pressure	T	C	0.298612	0.015643	0.00268815	5.9163e-09
369	rs7439366	Systolic blood pressure	C	T	0.454524	0.015315	0.00246862	5.5162e-10
370	rs7439366	Diastolic blood pressure	C	T	0.454524	0.00655417	0.00247001	0.00796673
371	rs74444983	Systolic blood pressure	C	T	0.259592	0.0125355	0.00281619	8.54142e-06
372	rs74444983	Diastolic blood pressure	C	T	0.259592	0.0171686	0.00281754	1.10624e-09
373	rs7500448	Systolic blood pressure	G	A	0.253933	-0.00978713	0.00284562	0.00058315
374	rs7500448	Diastolic blood pressure	G	A	0.253933	0.0203754	0.00284689	8.25848e-13
375	rs751984	Systolic blood pressure	C	T	0.114937	-0.0207359	0.00387615	8.82043e-08
376	rs751984	Diastolic blood pressure	C	T	0.114937	-0.03545	0.0038778	6.17732e-20
377	rs75531890	Systolic blood pressure	T	C	0.0603916	0.0179468	0.00518277	0.000534687
378	rs75531890	Diastolic blood pressure	T	C	0.0603916	0.0328536	0.00518522	2.36091e-10
379	rs75989961	Systolic blood pressure	G	T	0.0816417	0.024792	0.0044933	3.44025e-08
380	rs75989961	Diastolic blood pressure	G	T	0.0816417	0.0179858	0.00449572	6.31859e-05
381	rs7613528	Systolic blood pressure	T	C	0.263141	0.0131988	0.00278793	2.19943e-06
382	rs7613528	Diastolic blood pressure	T	C	0.263141	0.0168478	0.0027893	1.54127e-09
383	rs76438269	Systolic blood pressure	G	A	0.0621888	0.0164151	0.00511813	0.00134023
384	rs76438269	Diastolic blood pressure	G	A	0.0621888	0.0319532	0.00512054	4.37532e-10
385	rs7744284	Systolic blood pressure	T	C	0.522368	-0.0102254	0.00246126	3.26054e-05
386	rs7744284	Diastolic blood pressure	T	C	0.522368	-0.0140121	0.00246248	1.26981e-08
387	rs7765526	Systolic blood pressure	G	A	0.541864	-0.0141919	0.00249562	1.29613e-08
388	rs7765526	Diastolic blood pressure	G	A	0.541864	-0.0137524	0.0024969	3.63672e-08
389	rs77870048	Systolic blood pressure	T	C	0.0532104	0.0544511	0.00549938	4.14e-23
390	rs77870048	Diastolic blood pressure	T	C	0.0532104	-0.014913	0.005503	0.00672915
391	rs7837979	Systolic blood pressure	T	C	0.425593	0.0174314	0.00249684	2.9282e-12
392	rs7837979	Diastolic blood pressure	T	C	0.425593	0.0223219	0.002498	4.06069e-19
393	rs78473917	Systolic blood pressure	C	T	0.148716	-0.0190052	0.00346206	4.03237e-08
394	rs78473917	Diastolic blood pressure	C	T	0.148716	-0.0230872	0.00346377	2.64484e-11
395	rs786910	Systolic blood pressure	G	C	0.588893	-0.0163348	0.00249865	6.26758e-11
396	rs786910	Diastolic blood pressure	G	C	0.588893	-0.00843375	0.00250006	0.000742506
397	rs78845099	Systolic blood pressure	T	A	0.275508	-0.0064824	0.0027629	0.0189649
398	rs78845099	Diastolic blood pressure	T	A	0.275508	-0.0278065	0.0027639	8.31955e-24
399	rs79349366	Systolic blood pressure	T	C	0.0325194	-0.0407555	0.00699758	5.74302e-09
400	rs79349366	Diastolic blood pressure	T	C	0.0325194	-0.0255833	0.00700142	0.000258214
401	rs7938342	Systolic blood pressure	A	T	0.583824	0.0254576	0.00250027	2.40824e-24
402	rs7938342	Diastolic blood pressure	A	T	0.583824	0.0168477	0.00250177	1.64968e-11
403	rs79621605	Systolic blood pressure	C	T	0.0344396	-0.0373893	0.00680098	3.85212e-08
404	rs79621605	Diastolic blood pressure	C	T	0.0344396	-0.0381517	0.00680448	2.06215e-08
405	rs810057	Systolic blood pressure	C	T	0.337873	-0.000233936	0.00260073	0.928327
406	rs810057	Diastolic blood pressure	C	T	0.337873	0.0189754	0.00260185	3.03739e-13
407	rs8111686	Systolic blood pressure	A	G	0.329701	0.0105066	0.00262456	6.25072e-05
408	rs8111686	Diastolic blood pressure	A	G	0.329701	0.0234167	0.00262565	4.75335e-19
409	rs836179	Systolic blood pressure	G	A	0.367815	0.0149069	0.00255171	5.16512e-09
410	rs836179	Diastolic blood pressure	G	A	0.367815	0.0203216	0.00255291	1.72346e-15
411	rs882624	Systolic blood pressure	T	C	0.333312	0.000351956	0.00260764	0.892635
412	rs882624	Diastolic blood pressure	T	C	0.333312	-0.0187304	0.00260878	6.99681e-13
413	rs889509	Systolic blood pressure	G	A	0.41744	0.00514369	0.00252094	0.0413124
414	rs889509	Diastolic blood pressure	G	A	0.41744	-0.0212673	0.00252197	3.38844e-17
415	rs891511	Systolic blood pressure	A	G	0.319374	-0.0179671	0.00266603	1.59441e-11
416	rs891511	Diastolic blood pressure	A	G	0.319374	-0.0238878	0.00266726	3.3861e-19
417	rs9294987	Systolic blood pressure	C	T	0.502206	0.0138564	0.00247928	2.28691e-08
418	rs9294987	Diastolic blood pressure	C	T	0.502206	0.00257706	0.00248067	0.298872
419	rs9296668	Systolic blood pressure	G	A	0.484033	0.0072592	0.00245698	0.00313177
420	rs9296668	Diastolic blood pressure	G	A	0.484033	0.0179931	0.00245807	2.48542e-13
421	rs9349379	Systolic blood pressure	G	A	0.404893	-0.0138096	0.00250525	3.5456e-08
422	rs9349379	Diastolic blood pressure	G	A	0.404893	0.00567927	0.00250663	0.0234709
423	rs9352694	Systolic blood pressure	G	A	0.390275	0.0122297	0.00253626	1.42226e-06
424	rs9352694	Diastolic blood pressure	G	A	0.390275	0.0181884	0.00253746	7.62781e-13
425	rs9385405	Systolic blood pressure	C	G	0.435707	0.022515	0.00247527	9.42758e-20
426	rs9385405	Diastolic blood pressure	C	G	0.435707	0.0213384	0.00247658	6.95985e-18
427	rs9476307	Systolic blood pressure	G	A	0.410838	-0.0144025	0.00250325	8.74883e-09
428	rs9476307	Diastolic blood pressure	G	A	0.410838	-0.00626027	0.00250464	0.0124386
429	rs9548033	Systolic blood pressure	C	T	0.430445	0.00261071	0.00251303	0.298867
430	rs9548033	Diastolic blood pressure	C	T	0.430445	0.0140532	0.00251421	2.27903e-08
431	rs9689079	Systolic blood pressure	G	A	0.779847	0.0111645	0.00296981	0.000170408
432	rs9689079	Diastolic blood pressure	G	A	0.779847	-0.0169803	0.00297123	1.09863e-08
433	rs9773022	Systolic blood pressure	C	T	0.460135	0.0119207	0.00246941	1.38414e-06
434	rs9773022	Diastolic blood pressure	C	T	0.460135	0.0141595	0.00247065	9.98711e-09
435	rs9888615	Systolic blood pressure	C	T	0.710967	0.0169538	0.00272346	4.81859e-10
436	rs9888615	Diastolic blood pressure	C	T	0.710967	0.0103827	0.00272496	0.000138871

## Sheet: Verify the queue results（BP）
Table5,MR Analysis results of blood pressure with all OA, hip OA and knee OA in the validation queue of UK Biobank
Exposure/Outcome	Methods	nsnp	OR(95% Confidence intervals)	p value	MR-Egger intercept	MR-Egger intercept-p value	Cochran's Q	Cochran's Q-p value
All OA
DBP	Inverse variance weighted	161	1.003(0.997~1.009)	0.290476	0.000314164	0.151409	215.943	0.00212397
	MR Egger	161	0.988(0.967~1.010)	0.277872
	Weighted median	161	0.996(0.989~1.004)	0.365745
SBP	Inverse variance weighted	152	1.000(0.994~1.006)	0.922121	0.000190885	0.359414	207.418	0.00159039
SBP	MR Egger	152	0.991(0.971~1.011)	0.366691
SBP	Weighted median	152	0.998(0.990~1.006)	0.551915
Hip OA
DBP	Inverse variance weighted	163	0.989(0.862~1.135)	0.877473	0.0158972	0.00160044	286.854	5.4e-09
DBP	MR Egger	163	0.462(0.285~0.749)	0.0020861
DBP	Weighted median	163	1.001(0.846~1.184)	0.992684
SBP	Inverse variance weighted	152	0.966(0.839~1.113)	0.6353	0.0105013	0.0295441	267.929	1.47e-08
SBP	MR Egger	152	0.589(0.371~0.936)	0.0265857
SBP	Weighted median	152	0.930(0.782~1.107)	0.414788
Knee OA
DBP	Inverse variance weighted	161	1.022(0.921~1.133)	0.684798	0.00545391	0.155019	251.615	5.05e-06
DBP	MR Egger	161	0.788(0.544~1.142)	0.209915
DBP	Weighted median	161	0.966(0.845~1.105)	0.614078
SBP	Inverse variance weighted	152	0.954(0.857~1.063)	0.39639	-0.00120826	0.745459	247.973	1.1e-06
SBP	MR Egger	152	1.010(0.706~1.444)	0.956631
SBP	Weighted median	152	0.930(0.812~1.065)	0.292374

## Sheet: Verify the queue results（Drug）
Table6,MR Analysis results of 12 antihypertensive drugs with all OA, hip OA and knee OA in the validation queue of UK Biobank
Exposure/Outcome	Methods	nsnp	OR(95% Confidence intervals)	p value	MR-Egger intercept	MR-Egger intercept-p value	Cochran's Q	Cochran's Q-p value
AllOA
Adrenergic neurone blockers	Inverse variance weighted	11	0.970(0.920~1.023)	0.261142	-0.000681623	0.500636	4.21323	0.937216
	MR Egger	11	1.040(0.849~1.275)	0.710956
	Weighted median	11	0.990(0.923~1.061)	0.770891
Alpha-adrenoceptor blockers	Inverse variance weighted	23	0.996(0.963~1.031)	0.838825	0.000325225	0.437042	17.1012	0.757752
Alpha-adrenoceptor blockers	MR Egger	23	0.967(0.890~1.050)	0.429306
Alpha-adrenoceptor blockers	Weighted median	23	0.989(0.942~1.037)	0.637144
Angiotensin converting enzyme inhibitors	Inverse variance weighted	5	0.940(0.881~1.004)	0.0642282	-0.00200131	0.490206	0.71738	0.949168
Angiotensin converting enzyme inhibitors	MR Egger	5	1.209(0.643~2.274)	0.597665
Angiotensin converting enzyme inhibitors	Weighted median	5	0.949(0.873~1.033)	0.225975
Angiotensin-II receptor antagonists	Inverse variance weighted	6	1.022(0.943~1.107)	0.595816	-0.00161641	0.270409	4.37176	0.497223
Angiotensin-II receptor antagonists	MR Egger	6	1.145(0.945~1.388)	0.238933
Angiotensin-II receptor antagonists	Weighted median	6	1.014(0.904~1.137)	0.811634
Beta-adrenoceptor blockers	Inverse variance weighted	35	1.007(0.982~1.032)	0.596162	0.000170199	0.635641	28.5	0.733905
Beta-adrenoceptor blockers	MR Egger	35	0.991(0.926~1.061)	0.805306
Beta-adrenoceptor blockers	Weighted median	35	1.026(0.990~1.063)	0.165294
Calcium channel blockers	Inverse variance weighted	78	1.038(1.019~1.059)	0.000127355	0.000259243	0.247727	92.7693	0.10639
Calcium channel blockers	MR Egger	78	1.013(0.968~1.061)	0.574823
Calcium channel blockers	Weighted median	78	1.034(1.005~1.064)	0.0209573
Centrally acting antihypertensives	Inverse variance weighted	25	0.990(0.959~1.023)	0.547572	6.46e-05	0.903264	12.3288	0.975945
Centrally acting antihypertensives	MR Egger	25	0.984(0.887~1.092)	0.765191
Centrally acting antihypertensives	Weighted median	25	0.992(0.950~1.036)	0.720021
Loop diuretics	Inverse variance weighted	7	0.972(0.912~1.037)	0.388981	3.37e-05	0.981516	3.04848	0.802738
Loop diuretics	MR Egger	7	0.968(0.673~1.391)	0.86717
Loop diuretics	Weighted median	7	0.967(0.892~1.048)	0.410202
PSDs and aldosterone antagonists	Inverse variance weighted	20	0.935(0.892~0.980)	0.00549988	-0.000196904	0.725156	27.6975	0.0894258
PSDs and aldosterone antagonists	MR Egger	20	0.949(0.865~1.040)	0.277991
PSDs and aldosterone antagonists	Weighted median	20	0.920(0.870~0.973)	0.00370199
Renin inhibitors	Inverse variance weighted	3	1.069(0.939~1.218)	0.314036	-0.000320087	0.845628	0.480457	0.786448
Renin inhibitors	MR Egger	3	1.100(0.846~1.431)	0.604911
Renin inhibitors	Weighted median	3	1.042(0.715~1.517)	0.83132
Thiazides and related diuretics	Inverse variance weighted	32	1.001(0.971~1.032)	0.935592	0.000173079	0.602769	26.3841	0.702724
Thiazides and related diuretics	MR Egger	32	0.986(0.924~1.052)	0.672027
Thiazides and related diuretics	Weighted median	32	0.991(0.947~1.037)	0.692278
Vasodilator antihypertensives	Inverse variance weighted	39	0.986(0.960~1.014)	0.33102	-0.000618405	0.0947592	37.2921	0.502007
Vasodilator antihypertensives	MR Egger	39	1.052(0.973~1.137)	0.214327
Vasodilator antihypertensives	Weighted median	39	0.994(0.954~1.035)	0.764383
Hip OA
Adrenergic neurone blockers	Inverse variance weighted	10	0.966(0.215~4.339)	0.963987	-0.0321982	0.261239	15.7096	0.0732
	MR Egger	10	25.043(0.105~6.0E+03)	0.282424
	Weighted median	10	1.008(0.180~5.653)	0.993065
Alpha-adrenoceptor blockers	Inverse variance weighted	23	1.752(0.854~3.594)	0.126113	-0.00828244	0.352446	23.7333	0.361365
Alpha-adrenoceptor blockers	MR Egger	23	3.812(0.658~22.084)	0.1503
Alpha-adrenoceptor blockers	Weighted median	23	2.120(0.728~6.177)	0.168303
Angiotensin converting enzyme inhibitors	Inverse variance weighted	5	0.714(0.189~2.696)	0.619565	-0.0234147	0.682055	0.209372	0.994888
Angiotensin converting enzyme inhibitors	MR Egger	5	13.528(3.63E-05~5.0E+06)	0.717256
Angiotensin converting enzyme inhibitors	Weighted median	5	0.761(0.146~3.975)	0.745881
Angiotensin-II receptor antagonists	Inverse variance weighted	7	3.226(0.704~14.773)	0.131413	0.00631433	0.801293	4.37151	0.626536
Angiotensin-II receptor antagonists	MR Egger	7	2.132(0.070~64.880)	0.682044
Angiotensin-II receptor antagonists	Weighted median	7	2.377(0.273~20.715)	0.433041
Beta-adrenoceptor blockers	Inverse variance weighted	36	1.030(0.621~1.708)	0.909798	0.00110693	0.876348	24.6904	0.902785
Beta-adrenoceptor blockers	MR Egger	36	0.933(0.245~3.547)	0.919238
Beta-adrenoceptor blockers	Weighted median	36	1.101(0.537~2.256)	0.792927
Calcium channel blockers	Inverse variance weighted	76	0.934(0.649~1.344)	0.714201	-0.000510197	0.902094	71.4805	0.593792
Calcium channel blockers	MR Egger	76	0.980(0.422~2.277)	0.962872
Calcium channel blockers	Weighted median	76	0.765(0.430~1.363)	0.363589
Centrally acting antihypertensives	Inverse variance weighted	22	1.989(0.972~4.071)	0.0596604	-0.00523778	0.643923	19.3711	0.561347
Centrally acting antihypertensives	MR Egger	22	3.151(0.406~24.463)	0.285421
Centrally acting antihypertensives	Weighted median	22	1.325(0.477~3.683)	0.589558
Loop diuretics	Inverse variance weighted	7	1.370(0.170~11.035)	0.767517	-0.00453613	0.930732	15.3346	0.017808
Loop diuretics	MR Egger	7	2.491(5.46E-06~1.1E+06)	0.896144
Loop diuretics	Weighted median	7	2.604(0.313~21.674)	0.375964
PSDs and aldosterone antagonists	Inverse variance weighted	20	2.244(1.008~4.995)	0.0478175	-0.0250401	0.0129605	18.71	0.475577
PSDs and aldosterone antagonists	MR Egger	20	13.931(3.032~64.000)	0.00329253
PSDs and aldosterone antagonists	Weighted median	20	5.418(1.794~16.362)	0.00272881
Renin inhibitors	Inverse variance weighted	3	0.080(0.001~7.059)	0.26892	-0.0189706	0.804558	5.6486	0.0593503
Renin inhibitors	MR Egger	3	0.442(2.26E-06~8.6E+04)	0.916754
Renin inhibitors	Weighted median	3	0.140(1.66E-23~1.18E+21)	0.939066
Thiazides and related diuretics	Inverse variance weighted	34	1.261(0.677~2.350)	0.464406	-0.00135816	0.834501	17.5903	0.987047
Thiazides and related diuretics	MR Egger	34	1.418(0.405~4.959)	0.588626
Thiazides and related diuretics	Weighted median	34	0.968(0.396~2.366)	0.943584
Vasodilator antihypertensives	Inverse variance weighted	39	0.959(0.548~1.677)	0.882686	0.00285324	0.683957	27.5156	0.895605
Vasodilator antihypertensives	MR Egger	39	0.716(0.160~3.211)	0.665562
Vasodilator antihypertensives	Weighted median	39	0.813(0.372~1.776)	0.604215
Knee OA
Adrenergic neurone blockers	Inverse variance weighted	10	0.407(0.140~1.184)	0.0990236	-0.0461942	0.0228331	12.4931	0.186918
Adrenergic neurone blockers	MR Egger	10	43.239(1.475~1.3E+03)	0.0603234
Adrenergic neurone blockers	Weighted median	10	0.589(0.154~2.254)	0.439805
Alpha-adrenoceptor blockers	Inverse variance weighted	23	0.875(0.434~1.763)	0.708515	-0.00415447	0.634983	35.5354	0.0340319
Alpha-adrenoceptor blockers	MR Egger	23	1.292(0.227~7.344)	0.775672
Alpha-adrenoceptor blockers	Weighted median	23	0.835(0.350~1.994)	0.685175
Angiotensin converting enzyme inhibitors	Inverse variance weighted	5	2.384(0.827~6.873)	0.107724	-0.0182377	0.688722	0.518943	0.971631
Angiotensin converting enzyme inhibitors	MR Egger	5	23.602(0.001~6.6E+05)	0.587535
Angiotensin converting enzyme inhibitors	Weighted median	5	2.683(0.643~11.194)	0.175534
Angiotensin-II receptor antagonists	Inverse variance weighted	7	2.662(0.679~10.437)	0.160116	-0.0166171	0.487126	7.5771	0.270751
Angiotensin-II receptor antagonists	MR Egger	7	7.932(0.328~192.092)	0.258814
Angiotensin-II receptor antagonists	Weighted median	7	1.868(0.300~11.625)	0.50312
Beta-adrenoceptor blockers	Inverse variance weighted	36	1.367(0.896~2.084)	0.146686	-0.0033399	0.578039	38.418	0.317355
Beta-adrenoceptor blockers	MR Egger	36	1.842(0.598~5.671)	0.294724
Beta-adrenoceptor blockers	Weighted median	36	1.637(0.892~3.004)	0.111376
Calcium channel blockers	Inverse variance weighted	77	1.008(0.716~1.419)	0.964852	-0.0036204	0.35684	106.572	0.0118812
Calcium channel blockers	MR Egger	77	1.416(0.638~3.141)	0.39474
Calcium channel blockers	Weighted median	77	1.067(0.656~1.734)	0.794823
Centrally acting antihypertensives	Inverse variance weighted	25	0.660(0.346~1.262)	0.209103	0.00589271	0.56307	35.5725	0.0603508
Centrally acting antihypertensives	MR Egger	25	0.383(0.055~2.654)	0.341113
Centrally acting antihypertensives	Weighted median	25	0.597(0.271~1.318)	0.201736
Loop diuretics	Inverse variance weighted	7	0.149(0.035~0.643)	0.0107058	-0.0245072	0.491321	11.8952	0.0643484
Loop diuretics	MR Egger	7	3.774(0.001~2.2E+04)	0.776045
Loop diuretics	Weighted median	7	0.236(0.040~1.380)	0.109074
PSDs and aldosterone antagonists	Inverse variance weighted	20	0.184(0.089~0.378)	4.1e-06	0.0199391	0.0130345	24.369	0.182375
PSDs and aldosterone antagonists	MR Egger	20	0.043(0.013~0.145)	7.78e-05
PSDs and aldosterone antagonists	Weighted median	20	0.086(0.033~0.226)	6.72e-07
Renin inhibitors	Inverse variance weighted	3	0.517(0.062~4.286)	0.540586	0.00228555	0.930765	0.267328	0.874884
Renin inhibitors	MR Egger	3	0.420(0.006~30.002)	0.758766
Renin inhibitors	Weighted median	3	0.635(0.008~48.573)	0.837261
Thiazides and related diuretics	Inverse variance weighted	33	1.007(0.528~1.920)	0.983668	-0.000308015	0.964368	53.6759	0.00955706
Thiazides and related diuretics	MR Egger	33	1.033(0.279~3.823)	0.961179
Thiazides and related diuretics	Weighted median	33	1.364(0.593~3.136)	0.465273
Vasodilator antihypertensives	Inverse variance weighted	40	0.699(0.432~1.130)	0.143727	-0.0155392	0.00789816	46.7273	0.18474
Vasodilator antihypertensives	MR Egger	40	3.371(1.030~11.036)	0.0517484
Vasodilator antihypertensives	Weighted median	40	0.689(0.349~1.361)	0.283645

## Sheet: Linear regression analysis
Table7,Linear regression analysis results of the relationship between blood pressure, 12 antihypertensive drugs and Osteoarthritis
	Beta	SE	t value	P
AllOA
DBP	0.015	0.034	0.445	0.657
SBP	-0.016	0.034	-0.476	0.635
Adrenergic neurone blockers	-0.302	0.278	-1.089	0.304
Alpha-adrenoceptor blockers	-0.097	0.186	-0.521	0.609
Angiotensin-II receptor antagonists	0.496	0.354	1.402	0.22
Angiotensin converting enzyme inhibitors	0.615	0.111	5.556	0.012*
Beta-adrenoceptor blockers	0.094	0.127	0.738	0.467
Calcium channel blockers	-0.096	0.097	-0.994	0.324
Centrally acting antihypertensives	0.037	0.196	0.19	0.851
Loop diuretics	0.083	0.498	0.167	0.874
PSDs and aldosterone antagonists	-0.431	0.082	-5.279	0.000**
Renin inhibitors	0.323	0.195	1.656	0.346
Thiazides and related diuretics	0.03	0.106	0.284	0.778
Vasodilator antihypertensives	-0.085	0.099	-0.858	0.398
HandOA
DBP	0.176	0.075	2.337	0.021*
SBP	-0.142	0.072	-1.954	0.053
Adrenergic neurone blockers	-0.791	0.741	-1.068	0.313
Alpha-adrenoceptor blockers	-0.772	0.488	-1.584	0.132
Angiotensin-II receptor antagonists	1.865	0.98	1.904	0.115
Angiotensin converting enzyme inhibitors	4.961	2.615	1.897	0.154
Beta-adrenoceptor blockers	0.584	0.273	2.137	0.041
Calcium channel blockers	-0.978	0.227	-4.308	0.000**
Centrally acting antihypertensives	-0.278	0.53	-0.525	0.605
Loop diuretics	0.021	0.826	0.025	0.981
PSDs and aldosterone antagonists	-1.795	0.75	-2.394	0.031*
Renin inhibitors	-0.095	0.202	-0.471	0.72
Thiazides and related diuretics	-0.638	0.39	-1.636	0.113
Vasodilator antihypertensives	0.508	0.364	1.395	0.173
HipOA
DBP	-0.077	0.056	-1.377	0.171
SBP	-0.02	0.059	-0.347	0.729
Adrenergic neurone blockers	-0.527	0.441	-1.194	0.263
Alpha-adrenoceptor blockers	-0.314	0.396	-0.793	0.439
Angiotensin-II receptor antagonists	0.191	1.096	0.174	0.869
Angiotensin converting enzyme inhibitors	2.595	0.442	5.876	0.010**
Beta-adrenoceptor blockers	0.498	0.299	1.667	0.106
Calcium channel blockers	-0.32	0.171	-1.87	0.066
Centrally acting antihypertensives	0.346	0.461	0.75	0.462
Loop diuretics	-0.381	0.468	-0.814	0.452
PSDs and aldosterone antagonists	0.034	0.261	0.13	0.899
Renin inhibitors	-0.06	2.093	-0.029	0.982
Thiazides and related diuretics	0.324	0.192	1.692	0.101
Vasodilator antihypertensives	-0.057	0.276	-0.205	0.839
KneeOA
DBP	0.073	0.06	1.231	0.221
SBP	-0.035	0.044	-0.8	0.425
Adrenergic neurone blockers	-0.999	0.402	-2.485	0.035*
Alpha-adrenoceptor blockers	-0.473	0.236	-2.006	0.061
Angiotensin-II receptor antagonists	0.314	0.577	0.544	0.61
Angiotensin converting enzyme inhibitors	0.897	0.435	2.063	0.131
Beta-adrenoceptor blockers	-0.038	0.159	-0.236	0.815
Calcium channel blockers	-0.186	0.144	-1.295	0.2
Centrally acting antihypertensives	-0.377	0.232	-1.624	0.12
Loop diuretics	-0.716	0.737	-0.971	0.376
PSDs and aldosterone antagonists	-1.131	0.198	-5.719	0.000**
Renin inhibitors	-0.738	0.896	-0.824	0.561
Thiazides and related diuretics	-0.17	0.164	-1.037	0.308
Vasodilator antihypertensives	-0.232	0.132	-1.759	0.089
